# Supplementary material for: Bis{μ-2-[2-(2-pyrid­yl)ethyl­imino­meth­yl]phenolato}bis­[azido­zinc(II)]
Source: Acta Crystallogr Sect E Struct Rep Online. 2008 May 10;64(Pt 6):m791. doi: 10.1107/S1600536808013184 (PMC2961521; doi:10.1107/S1600536808013184)
Supplement: Supplementary file 1 [file e-64-0m791-sup1.cif]

##############################################################################
###                                                                        ###
###        Electronic paper (Acta Crystallographica Section E)             ###
###                                                                        ###
##############################################################################
#                                                                            #
# This CIF contains the data in a paper accepted for publication in Acta     #
# Crystallographica Section E. It conforms to the requirements of Notes      #
# for Authors for Section E, and has been peer reviewed under the auspices   #
# of the IUCr Commission on Journals.                                        #
#                                                                            #
# Full details of the Crystallographic Information File format               #
# are given in the paper "The Crystallographic Information File (CIF):       #
# a New Standard Archive File for Crystallography" by S. R. Hall, F. H.      #
# Allen and I. D. Brown [Acta Cryst. (1991), A47, 655-685].                  #
#                                                                            #
# The current version of the core CIF dictionary is obtainable from          #
# ftp://ftp.iucr.org/pub/cif_core.dic. The current version number is 2.4.    #
#                                                                            #
# Software is freely available for graphical display of the structure(s) in  #
# this CIF.  For information consult the CIF home page http://www.iucr.org/  #
# cif/home.html                                                              #
#                                                                            #
# This file may be used for bona fide research purposes within the           #
# scientific community so long as proper attribution is given to the journal # 
# article from which it was obtained.                                        #
#                                                                            #
##############################################################################
                                             
data_I
_audit_creation_method     SHELXL-97
_chemical_name_systematic
;
Bis{\m-2-[2-(2-pyridyl)ethyliminomethyl]phenolato}bis[azidozinc(II)]
;
_chemical_name_common     ?
_chemical_formula_moiety     'C28 H26 N10 O2 Zn2'
_chemical_formula_sum     'C28 H26 N10 O2 Zn2'
_chemical_formula_iupac     '[Zn2 (C14 H13 N2 O1)2 (N3)2]'
_chemical_formula_weight     665.37
_chemical_melting_point     ?
_symmetry_cell_setting     monoclinic
_symmetry_space_group_name_H-M     'P 21/c'
_symmetry_space_group_name_Hall     '-P 2ybc'
loop_
    _symmetry_equiv_pos_as_xyz
    'x, y, z'
    '-x, y+1/2, -z+1/2'
    '-x, -y, -z'
    'x, -y-1/2, z-1/2'
_cell_length_a     9.523(9)
_cell_length_b     9.466(9)
_cell_length_c     15.853(14)
_cell_angle_alpha     90.00
_cell_angle_beta     100.664(17)
_cell_angle_gamma     90.00
_cell_volume     1404(2)
_cell_formula_units_Z     2
_cell_measurement_reflns_used     2415
_cell_measurement_theta_min     3.0579
_cell_measurement_theta_max     27.4797
_cell_measurement_temperature     293(2)
_exptl_crystal_description     'Block'
_exptl_crystal_colour     'Colorless'
_exptl_crystal_size_max     0.0500
_exptl_crystal_size_mid     0.0500
_exptl_crystal_size_min     0.0500
_exptl_crystal_density_diffrn     1.575
_exptl_crystal_density_meas     ?
_exptl_crystal_density_method     'not measured'
_exptl_crystal_F_000     680
_exptl_absorpt_coefficient_mu     1.754
_exptl_absorpt_correction_type     'Multi-scan'
_exptl_absorpt_process_details     '(CrystalClear; Rigaku, 2005)'
_exptl_absorpt_correction_T_min     0.915
_exptl_absorpt_correction_T_max     0.915
_exptl_special_details
;
;
_diffrn_ambient_temperature     293(2)
_diffrn_radiation_type     MoK\a
_diffrn_radiation_wavelength     0.71073
_diffrn_radiation_source     'fine-focus sealed tube'
_diffrn_radiation_monochromator     graphite
_diffrn_measurement_device_type     'Bruker SMART 1K CCD area-detector'
_diffrn_measurement_method     'thin-slice \w'
_diffrn_detector_area_resol_mean     8.192
_diffrn_reflns_number     11424
_diffrn_reflns_av_R_equivalents     0.1168
_diffrn_reflns_av_sigmaI/netI     0.0932
_diffrn_reflns_theta_min     3.06
_diffrn_reflns_theta_max     25.00
_diffrn_reflns_theta_full     25.00
_diffrn_measured_fraction_theta_max     0.995
_diffrn_measured_fraction_theta_full     0.995
_diffrn_reflns_limit_h_min     -11
_diffrn_reflns_limit_h_max     11
_diffrn_reflns_limit_k_min     -11
_diffrn_reflns_limit_k_max     11
_diffrn_reflns_limit_l_min     -18
_diffrn_reflns_limit_l_max     18
_diffrn_standards_number     0
_diffrn_standards_interval_count     ?
_diffrn_standards_interval_time     ?
_diffrn_standards_decay_%     ?
_refine_special_details
;
Refinement of <i>F</i>^2^ against ALL reflections. The weighted <i>R</i>-factor
<i>wR</i> and goodness of fit <i>S</i> are based on <i>F</i>^2^, conventional
<i>R</i>-factors <i>R</i> are based on <i>F</i>, with <i>F</i> set to zero for
negative <i>F</i>^2^. The threshold expression of <i>F</i>^2^ >
\s(<i>F</i>^2^) is used only for calculating <i>R</i>-factors(gt) <i>etc</i>.
and is not relevant to the choice of reflections for refinement.
<i>R</i>-factors based on <i>F</i>^2^ are statistically about twice as large
as those based on <i>F</i>, and <i>R</i>- factors based on ALL data will be
even larger.
;
_reflns_number_total     2460
_reflns_number_gt     1824
_reflns_threshold_expression     I>2\s(I)
_refine_ls_structure_factor_coef     Fsqd
_refine_ls_matrix_type     full
_refine_ls_R_factor_all     0.0901
_refine_ls_R_factor_gt     0.0620
_refine_ls_wR_factor_gt     0.1381
_refine_ls_wR_factor_ref     0.1536
_refine_ls_goodness_of_fit_ref     1.000
_refine_ls_restrained_S_all     1.000
_refine_ls_number_reflns     2460
_refine_ls_number_parameters     190
_refine_ls_number_restraints     0
_refine_ls_hydrogen_treatment     constr
_refine_ls_weighting_scheme     calc
_refine_ls_weighting_details
                 'calc w=1/[\s^2^(Fo^2^)+(0.0733P)^2^] where P=(Fo^2^+2Fc^2^)/3'
_atom_sites_solution_hydrogens     geom
_atom_sites_solution_primary     direct
_atom_sites_solution_secondary     difmap
_refine_ls_shift/su_max     0.000
_refine_ls_shift/su_mean     0.000
_refine_diff_density_max     0.321
_refine_diff_density_min     -0.371
_refine_ls_extinction_method     none
_refine_ls_extinction_coef     ?
loop_
    _atom_type_symbol
    _atom_type_description
    _atom_type_scat_dispersion_real
    _atom_type_scat_dispersion_imag
    _atom_type_scat_source
    'C' 'C' 0.0033 0.0016
                         'International Tables Vol C Tables 4.2.6.8 and 6.1.1.4'
    'H' 'H' 0.0000 0.0000
                         'International Tables Vol C Tables 4.2.6.8 and 6.1.1.4'
    'N' 'N' 0.0061 0.0033
                         'International Tables Vol C Tables 4.2.6.8 and 6.1.1.4'
    'O' 'O' 0.0106 0.0060
                         'International Tables Vol C Tables 4.2.6.8 and 6.1.1.4'
    'Zn' 'Zn' 0.2839 1.4301
                         'International Tables Vol C Tables 4.2.6.8 and 6.1.1.4'
_computing_data_collection     'CrystalClear (Rigaku, 2005)'
_computing_cell_refinement     'CrystalClear (Rigaku, 2005)'
_computing_data_reduction     'CrystalClear (Rigaku, 2005)'
_computing_structure_solution     'SHELXS97 (Sheldrick, 2008)'
_computing_structure_refinement     'SHELXL97 (Sheldrick, 2008)'
_computing_molecular_graphics     'SHELXTL (Sheldrick, 2008)'
_computing_publication_material     'SHELXTL (Sheldrick, 2008)'
loop_
    _atom_site_type_symbol
    _atom_site_label
    _atom_site_fract_x
    _atom_site_fract_y
    _atom_site_fract_z
    _atom_site_U_iso_or_equiv
    _atom_site_adp_type
    _atom_site_calc_flag
    _atom_site_refinement_flags
    _atom_site_occupancy
    _atom_site_disorder_assembly
    _atom_site_disorder_group
    Zn Zn1 0.89278(7) 0.07610(6) 0.05279(4) 0.0388(3) Uani d . 1 . .
    O O1 1.0963(4) 0.0175(4) 0.0700(2) 0.0443(10) Uani d . 1 . .
    N N2 0.9352(5) 0.1930(5) 0.1691(3) 0.0437(12) Uani d . 1 . .
    C C2 1.3382(6) -0.0122(6) 0.1341(4) 0.0439(14) Uani d . 1 . .
    H H2A 1.3492 -0.0743 0.0904 0.053 Uiso calc R 1 . .
    N N1 0.8313(5) 0.2740(5) -0.0024(3) 0.0437(12) Uani d . 1 . .
    C C1 1.2057(6) 0.0467(5) 0.1339(3) 0.0387(13) Uani d . 1 . .
    C C7 1.0588(7) 0.2101(6) 0.2129(4) 0.0460(14) Uani d . 1 . .
    H H7A 1.0666 0.2750 0.2576 0.055 Uiso calc R 1 . .
    C C6 1.1919(6) 0.1403(6) 0.2022(3) 0.0407(14) Uani d . 1 . .
    C C5 1.3113(7) 0.1695(6) 0.2653(4) 0.0513(16) Uani d . 1 . .
    H H5A 1.3017 0.2302 0.3099 0.062 Uiso calc R 1 . .
    N N4 0.6662(7) -0.1265(5) 0.0553(3) 0.0491(13) Uani d . 1 . .
    C C10 0.7506(6) 0.3590(6) 0.0385(4) 0.0448(14) Uani d . 1 . .
    N N3 0.7675(7) -0.0641(6) 0.0914(4) 0.0615(15) Uani d . 1 . .
    C C8 0.8169(7) 0.2774(7) 0.1912(4) 0.0578(17) Uani d . 1 . .
    H H8A 0.8531 0.3685 0.2133 0.069 Uiso calc R 1 . .
    H H8B 0.7782 0.2296 0.2360 0.069 Uiso calc R 1 . .
    N N5 0.5662(7) -0.1902(6) 0.0247(4) 0.0684(16) Uani d . 1 . .
    C C3 1.4564(7) 0.0186(7) 0.1979(4) 0.0528(16) Uani d . 1 . .
    H H3B 1.5443 -0.0231 0.1964 0.063 Uiso calc R 1 . .
    C C11 0.7189(8) 0.4943(7) 0.0084(5) 0.0626(19) Uani d . 1 . .
    H H11A 0.6620 0.5516 0.0358 0.075 Uiso calc R 1 . .
    C C14 0.8829(7) 0.3237(6) -0.0705(4) 0.0536(16) Uani d . 1 . .
    H H14A 0.9394 0.2653 -0.0975 0.064 Uiso calc R 1 . .
    C C9 0.6990(7) 0.2995(7) 0.1140(4) 0.0527(16) Uani d . 1 . .
    H H9A 0.6526 0.2096 0.0980 0.063 Uiso calc R 1 . .
    H H9B 0.6280 0.3628 0.1298 0.063 Uiso calc R 1 . .
    C C4 1.4422(8) 0.1111(7) 0.2632(4) 0.0618(18) Uani d . 1 . .
    H H4A 1.5207 0.1335 0.3053 0.074 Uiso calc R 1 . .
    C C13 0.8535(9) 0.4595(7) -0.1009(5) 0.071(2) Uani d . 1 . .
    H H13A 0.8901 0.4920 -0.1477 0.085 Uiso calc R 1 . .
    C C12 0.7695(9) 0.5460(7) -0.0612(5) 0.076(2) Uani d . 1 . .
    H H12A 0.7476 0.6373 -0.0810 0.091 Uiso calc R 1 . .
loop_
    _atom_site_aniso_label
    _atom_site_aniso_U_11
    _atom_site_aniso_U_22
    _atom_site_aniso_U_33
    _atom_site_aniso_U_12
    _atom_site_aniso_U_13
    _atom_site_aniso_U_23
    Zn1 0.0443(4) 0.0393(4) 0.0344(4) 0.0026(3) 0.0112(3) -0.0035(3)
    O1 0.041(2) 0.051(2) 0.040(2) 0.0056(19) 0.0049(19) -0.0138(18)
    N2 0.052(3) 0.047(3) 0.033(3) 0.009(2) 0.010(2) -0.001(2)
    C2 0.044(4) 0.045(3) 0.045(4) -0.001(3) 0.013(3) -0.007(3)
    N1 0.056(3) 0.039(3) 0.037(3) 0.002(2) 0.013(2) -0.001(2)
    C1 0.054(4) 0.037(3) 0.027(3) -0.004(3) 0.011(3) 0.002(2)
    C7 0.066(4) 0.040(3) 0.035(3) 0.004(3) 0.016(3) -0.006(2)
    C6 0.053(4) 0.035(3) 0.034(3) 0.002(3) 0.008(3) 0.000(2)
    C5 0.059(4) 0.056(4) 0.036(4) -0.002(3) 0.003(3) -0.012(3)
    N4 0.066(4) 0.043(3) 0.041(3) 0.007(3) 0.017(3) 0.008(2)
    C10 0.049(4) 0.037(3) 0.046(4) 0.006(3) 0.004(3) -0.002(3)
    N3 0.067(4) 0.072(4) 0.045(3) -0.022(3) 0.009(3) 0.009(3)
    C8 0.060(4) 0.067(4) 0.051(4) 0.013(3) 0.022(3) -0.009(3)
    N5 0.066(4) 0.060(4) 0.076(5) -0.003(3) 0.004(3) 0.005(3)
    C3 0.044(4) 0.056(4) 0.057(4) 0.003(3) 0.007(3) -0.002(3)
    C11 0.077(5) 0.047(4) 0.065(5) 0.017(4) 0.016(4) 0.003(3)
    C14 0.069(4) 0.052(4) 0.041(4) -0.008(3) 0.014(3) -0.005(3)
    C9 0.053(4) 0.053(4) 0.055(4) 0.013(3) 0.017(3) -0.003(3)
    C4 0.054(4) 0.072(5) 0.052(4) -0.004(4) -0.009(3) -0.011(3)
    C13 0.107(6) 0.048(4) 0.058(5) -0.016(4) 0.016(4) 0.007(3)
    C12 0.115(7) 0.038(4) 0.070(6) 0.003(4) 0.005(5) 0.005(3)
_geom_special_details
;
All e.s.d.'s (except the e.s.d. in the dihedral angle between two l.s. planes)
are estimated using the full covariance matrix. The cell e.s.d.'s are taken
into account individually in the estimation of e.s.d.'s in distances, angles
and torsion angles; correlations between e.s.d.'s in cell parameters are only
used when they are defined by crystal symmetry. An approximate (isotropic)
treatment of cell e.s.d.'s is used for estimating e.s.d.'s involving l.s.
planes.
;
loop_
    _geom_bond_atom_site_label_1
    _geom_bond_atom_site_label_2
    _geom_bond_site_symmetry_2
    _geom_bond_distance
    _geom_bond_publ_flag
    Zn1 N3 . 1.957(6) ?
    Zn1 O1 . 1.986(4) ?
    Zn1 N1 . 2.104(5) ?
    Zn1 N2 . 2.125(5) ?
    Zn1 O1 3_755 2.158(4) ?
    O1 C1 . 1.342(6) ?
    O1 Zn1 3_755 2.158(4) ?
    N2 C7 . 1.262(7) ?
    N2 C8 . 1.475(7) ?
    C2 C1 . 1.378(8) ?
    C2 C3 . 1.398(8) ?
    C2 H2A . 0.9300 ?
    N1 C14 . 1.350(7) ?
    N1 C10 . 1.358(7) ?
    C1 C6 . 1.423(7) ?
    C7 C6 . 1.467(8) ?
    C7 H7A . 0.9300 ?
    C6 C5 . 1.396(8) ?
    C5 C4 . 1.369(9) ?
    C5 H5A . 0.9300 ?
    N4 N5 . 1.155(7) ?
    N4 N3 . 1.185(7) ?
    C10 C11 . 1.380(8) ?
    C10 C9 . 1.487(8) ?
    C8 C9 . 1.515(8) ?
    C8 H8A . 0.9700 ?
    C8 H8B . 0.9700 ?
    C3 C4 . 1.381(9) ?
    C3 H3B . 0.9300 ?
    C11 C12 . 1.373(10) ?
    C11 H11A . 0.9300 ?
    C14 C13 . 1.383(9) ?
    C14 H14A . 0.9300 ?
    C9 H9A . 0.9700 ?
    C9 H9B . 0.9700 ?
    C4 H4A . 0.9300 ?
    C13 C12 . 1.375(10) ?
    C13 H13A . 0.9300 ?
    C12 H12A . 0.9300 ?
loop_
    _geom_angle_atom_site_label_1
    _geom_angle_atom_site_label_2
    _geom_angle_atom_site_label_3
    _geom_angle_site_symmetry_1
    _geom_angle_site_symmetry_3
    _geom_angle
    _geom_angle_publ_flag
    N3 Zn1 O1 . . 113.8(2) ?
    N3 Zn1 N1 . . 126.5(2) ?
    O1 Zn1 N1 . . 119.68(18) ?
    N3 Zn1 N2 . . 96.3(2) ?
    O1 Zn1 N2 . . 90.16(17) ?
    N1 Zn1 N2 . . 83.74(18) ?
    N3 Zn1 O1 . 3_755 97.9(2) ?
    O1 Zn1 O1 . 3_755 78.48(16) ?
    N1 Zn1 O1 . 3_755 92.66(17) ?
    N2 Zn1 O1 . 3_755 164.47(18) ?
    C1 O1 Zn1 . . 130.4(3) ?
    C1 O1 Zn1 . 3_755 127.3(3) ?
    Zn1 O1 Zn1 . 3_755 101.52(16) ?
    C7 N2 C8 . . 118.4(5) ?
    C7 N2 Zn1 . . 123.5(4) ?
    C8 N2 Zn1 . . 117.2(4) ?
    C1 C2 C3 . . 122.1(5) ?
    C1 C2 H2A . . 118.9 ?
    C3 C2 H2A . . 118.9 ?
    C14 N1 C10 . . 119.8(5) ?
    C14 N1 Zn1 . . 121.9(4) ?
    C10 N1 Zn1 . . 117.9(4) ?
    O1 C1 C2 . . 120.0(5) ?
    O1 C1 C6 . . 122.4(5) ?
    C2 C1 C6 . . 117.6(5) ?
    N2 C7 C6 . . 128.1(5) ?
    N2 C7 H7A . . 116.0 ?
    C6 C7 H7A . . 116.0 ?
    C5 C6 C1 . . 119.4(5) ?
    C5 C6 C7 . . 115.7(5) ?
    C1 C6 C7 . . 124.9(5) ?
    C4 C5 C6 . . 121.8(6) ?
    C4 C5 H5A . . 119.1 ?
    C6 C5 H5A . . 119.1 ?
    N5 N4 N3 . . 175.9(7) ?
    N1 C10 C11 . . 119.5(6) ?
    N1 C10 C9 . . 117.4(5) ?
    C11 C10 C9 . . 123.1(6) ?
    N4 N3 Zn1 . . 132.5(5) ?
    N2 C8 C9 . . 111.6(5) ?
    N2 C8 H8A . . 109.3 ?
    C9 C8 H8A . . 109.3 ?
    N2 C8 H8B . . 109.3 ?
    C9 C8 H8B . . 109.3 ?
    H8A C8 H8B . . 108.0 ?
    C4 C3 C2 . . 119.8(6) ?
    C4 C3 H3B . . 120.1 ?
    C2 C3 H3B . . 120.1 ?
    C10 C11 C12 . . 121.4(6) ?
    C10 C11 H11A . . 119.3 ?
    C12 C11 H11A . . 119.3 ?
    N1 C14 C13 . . 121.5(6) ?
    N1 C14 H14A . . 119.3 ?
    C13 C14 H14A . . 119.3 ?
    C10 C9 C8 . . 113.4(5) ?
    C10 C9 H9A . . 108.9 ?
    C8 C9 H9A . . 108.9 ?
    C10 C9 H9B . . 108.9 ?
    C8 C9 H9B . . 108.9 ?
    H9A C9 H9B . . 107.7 ?
    C5 C4 C3 . . 119.3(6) ?
    C5 C4 H4A . . 120.3 ?
    C3 C4 H4A . . 120.3 ?
    C12 C13 C14 . . 119.4(7) ?
    C12 C13 H13A . . 120.3 ?
    C14 C13 H13A . . 120.3 ?
    C13 C12 C11 . . 118.4(6) ?
    C13 C12 H12A . . 120.8 ?
    C11 C12 H12A . . 120.8 ?
loop_
    _geom_torsion_atom_site_label_1
    _geom_torsion_atom_site_label_2
    _geom_torsion_atom_site_label_3
    _geom_torsion_atom_site_label_4
    _geom_torsion_site_symmetry_1
    _geom_torsion_site_symmetry_2
    _geom_torsion_site_symmetry_3
    _geom_torsion_site_symmetry_4
    _geom_torsion
    _geom_torsion_publ_flag
    N3 Zn1 O1 C1 . . . . -96.2(5) ?
    N1 Zn1 O1 C1 . . . . 83.7(5) ?
    N2 Zn1 O1 C1 . . . . 0.8(4) ?
    O1 Zn1 O1 C1 3_755 . . . 170.2(5) ?
    N3 Zn1 O1 Zn1 . . . 3_755 93.6(2) ?
    N1 Zn1 O1 Zn1 . . . 3_755 -86.5(2) ?
    N2 Zn1 O1 Zn1 . . . 3_755 -169.34(19) ?
    O1 Zn1 O1 Zn1 3_755 . . 3_755 0.0 ?
    N3 Zn1 N2 C7 . . . . 120.0(5) ?
    O1 Zn1 N2 C7 . . . . 6.0(5) ?
    N1 Zn1 N2 C7 . . . . -113.8(5) ?
    O1 Zn1 N2 C7 3_755 . . . -36.6(9) ?
    N3 Zn1 N2 C8 . . . . -70.6(4) ?
    O1 Zn1 N2 C8 . . . . 175.4(4) ?
    N1 Zn1 N2 C8 . . . . 55.6(4) ?
    O1 Zn1 N2 C8 3_755 . . . 132.9(6) ?
    N3 Zn1 N1 C14 . . . . -137.7(5) ?
    O1 Zn1 N1 C14 . . . . 42.4(5) ?
    N2 Zn1 N1 C14 . . . . 129.0(5) ?
    O1 Zn1 N1 C14 3_755 . . . -35.9(5) ?
    N3 Zn1 N1 C10 . . . . 49.9(5) ?
    O1 Zn1 N1 C10 . . . . -129.9(4) ?
    N2 Zn1 N1 C10 . . . . -43.3(4) ?
    O1 Zn1 N1 C10 3_755 . . . 151.8(4) ?
    Zn1 O1 C1 C2 . . . . 176.8(4) ?
    Zn1 O1 C1 C2 3_755 . . . -15.3(7) ?
    Zn1 O1 C1 C6 . . . . -4.6(7) ?
    Zn1 O1 C1 C6 3_755 . . . 163.2(4) ?
    C3 C2 C1 O1 . . . . 178.0(5) ?
    C3 C2 C1 C6 . . . . -0.6(8) ?
    C8 N2 C7 C6 . . . . -179.0(5) ?
    Zn1 N2 C7 C6 . . . . -9.7(9) ?
    O1 C1 C6 C5 . . . . -178.0(5) ?
    C2 C1 C6 C5 . . . . 0.6(8) ?
    O1 C1 C6 C7 . . . . 2.6(8) ?
    C2 C1 C6 C7 . . . . -178.8(5) ?
    N2 C7 C6 C5 . . . . -174.0(6) ?
    N2 C7 C6 C1 . . . . 5.4(10) ?
    C1 C6 C5 C4 . . . . 0.4(9) ?
    C7 C6 C5 C4 . . . . 179.8(6) ?
    C14 N1 C10 C11 . . . . 1.8(9) ?
    Zn1 N1 C10 C11 . . . . 174.3(5) ?
    C14 N1 C10 C9 . . . . -178.9(5) ?
    Zn1 N1 C10 C9 . . . . -6.4(7) ?
    O1 Zn1 N3 N4 . . . . -120.4(7) ?
    N1 Zn1 N3 N4 . . . . 59.7(8) ?
    N2 Zn1 N3 N4 . . . . 146.6(7) ?
    O1 Zn1 N3 N4 3_755 . . . -39.5(7) ?
    C7 N2 C8 C9 . . . . 153.0(6) ?
    Zn1 N2 C8 C9 . . . . -16.9(7) ?
    C1 C2 C3 C4 . . . . -0.3(10) ?
    N1 C10 C11 C12 . . . . -1.3(11) ?
    C9 C10 C11 C12 . . . . 179.5(7) ?
    C10 N1 C14 C13 . . . . -1.1(9) ?
    Zn1 N1 C14 C13 . . . . -173.3(5) ?
    N1 C10 C9 C8 . . . . 70.0(7) ?
    C11 C10 C9 C8 . . . . -110.8(7) ?
    N2 C8 C9 C10 . . . . -53.1(7) ?
    C6 C5 C4 C3 . . . . -1.3(11) ?
    C2 C3 C4 C5 . . . . 1.2(10) ?
    N1 C14 C13 C12 . . . . -0.2(11) ?
    C14 C13 C12 C11 . . . . 0.7(12) ?
    C10 C11 C12 C13 . . . . 0.0(12) ?
loop_
    _geom_hbond_atom_site_label_D
    _geom_hbond_atom_site_label_H
    _geom_hbond_atom_site_label_A
    _geom_hbond_site_symmetry_A
    _geom_hbond_distance_DH
    _geom_hbond_distance_HA
    _geom_hbond_distance_DA
    _geom_hbond_angle_DHA
    C9 H9A N5 3_655 0.97 2.58 3.198(9) 121.6
data_global
_journal_date_recd_electronic     2008-03-25
_journal_date_accepted     2008-05-05
_journal_name_full     'Acta Crystallographica, Section E'
_journal_year     2008
_journal_volume     64
_journal_issue      6
_journal_page_first     m791
_journal_page_last     m791
_journal_paper_category     QM
_journal_coeditor_code     BQ2072
_publ_contact_author_name     'Zhi-hong Zhou'
_publ_contact_author_address
;
Ordered Matter Science Research Center, College of Chemistry
and Chemical
Engineering, Southeast UniVersity,
Nanjing 210096, P. R. China
;
_publ_contact_author_email     chmsunbw@seu.edu.cn
_publ_contact_author_fax     '86-25-52090614'
_publ_contact_author_phone     '86-25-52090614'
_publ_section_title
;
Bis{\m-2-[2-(2-pyridyl)ethyliminomethyl]phenolato}bis[azidozinc(II)]
;
loop_
    _publ_author_name
    _publ_author_footnote
    _publ_author_address
    'Zhou, Xiang-Rong' .
;
Ordered Matter Science Research Center
College of Chemistry and Chemical Engineering
Southeast UniVersity
Nanjing 210096
People's Republic of China
;
    'Li, Zhong-Shu' .
;
Ordered Matter Science Research Center
College of Chemistry and Chemical Engineering
Southeast UniVersity
Nanjing 210096
People's Republic of China
;
    'Zhang, Lei' .
;
Ordered Matter Science Research Center
College of Chemistry and Chemical Engineering
Southeast UniVersity
Nanjing 210096
People's Republic of China
;
    'Zhou, Zhi-Hong' .
;
Ordered Matter Science Research Center
College of Chemistry and Chemical Engineering
Southeast UniVersity
Nanjing 210096
People's Republic of China
;
