# Supplementary material for: Bis{μ-2-[2-(2-pyrid­yl)ethyl­imino­meth­yl]phenolato}bis­[azido­zinc(II)]
Source: Acta Crystallogr Sect E Struct Rep Online. 2008 May 10;64(Pt 6):m791. doi: 10.1107/S1600536808013184 (PMC2961521; doi:10.1107/S1600536808013184)
Supplement: Supplementary file 2 [file e-64-0m791-Isup2.hkl]

# 
# h,k,l, Fc-squared, Fo-squared, sigma(Fo-squared) and status flag 
# 
data_I
_shelx_title ' 1 in P2(1)/c' 
_shelx_refln_list_code          4 
_shelx_F_calc_maximum      144.61 
_exptl_crystal_F_000       680.00 
_reflns_d_resolution_high  0.8409 
 
loop_ 
 _symmetry_equiv_pos_as_xyz 
 'x, y, z' 
 '-x, y+1/2, -z+1/2' 
 '-x, -y, -z' 
 'x, -y-1/2, z-1/2' 
 
_cell_length_a     9.5228 
_cell_length_b     9.4660 
_cell_length_c    15.8532 
_cell_angle_alpha  90.000 
_cell_angle_beta  100.664 
_cell_angle_gamma  90.000 
 
_shelx_F_squared_multiplier     1.000 
 
loop_ 
 _refln_index_h 
 _refln_index_k 
 _refln_index_l 
 _refln_F_squared_calc 
 _refln_F_squared_meas 
 _refln_F_squared_sigma 
 _refln_observed_status 
   2   0   0     5785.35     5926.02    146.47 o 
   3   0   0     5555.86     6732.82    429.28 o 
   4   0   0     5908.56     6237.68    234.33 o 
   5   0   0     7429.30     7651.90   1856.52 o 
   6   0   0     1797.38     1668.63    114.85 o 
   7   0   0       59.91       93.80     66.43 o 
   8   0   0       11.18       57.54     31.32 o 
   9   0   0     1390.21     1344.96    142.24 o 
  10   0   0      250.56      279.03     81.52 o 
  11   0   0      106.14      174.40     71.99 o 
   1   1   0     2337.46     2173.00     33.32 o 
   2   1   0    14349.65    15058.17    324.60 o 
   3   1   0      844.18      758.82     42.56 o 
   4   1   0      533.77      455.90     49.93 o 
   5   1   0      738.98      705.08     45.93 o 
   6   1   0      432.06      406.92     39.92 o 
   7   1   0      678.17      630.26     71.70 o 
   8   1   0       16.22       19.99     31.90 o 
   9   1   0        0.26       51.51     25.57 o 
  10   1   0        7.78       42.72     26.28 o 
  11   1   0       34.81       58.24     59.37 o 
   0   2   0     5081.73     5341.95    131.98 o 
   1   2   0      174.11      186.83     15.40 o 
   2   2   0      166.97      159.05     11.31 o 
   3   2   0     1010.54     1001.53     37.02 o 
   4   2   0      895.07      825.01     52.37 o 
   5   2   0     2024.69     1699.39     87.39 o 
   6   2   0      814.60      821.53     43.37 o 
   7   2   0       34.55       34.62     14.45 o 
   8   2   0      679.80      558.90     49.14 o 
   9   2   0      866.50      805.72     74.66 o 
  10   2   0       95.76       93.36     47.86 o 
   1   3   0      386.86      430.75     24.15 o 
   2   3   0     4198.56     4102.00     86.14 o 
   3   3   0     8507.35     8786.53    179.27 o 
   4   3   0     3079.14     3424.13     96.36 o 
   5   3   0      226.69      246.78     28.08 o 
   6   3   0     2083.88     1971.68     95.41 o 
   7   3   0     2548.21     2390.66    185.99 o 
   8   3   0      275.45      272.87     41.78 o 
   9   3   0        0.93       43.11     20.44 o 
  10   3   0       71.99       84.73     36.74 o 
   0   4   0      321.86      379.95     32.72 o 
   1   4   0       76.02       87.49     13.70 o 
   2   4   0        5.27       33.90     13.89 o 
   3   4   0        2.80       18.76     17.78 o 
   4   4   0      112.33      118.56     18.71 o 
   5   4   0       59.93       63.07     14.36 o 
   6   4   0       87.95       99.07     21.14 o 
   7   4   0        0.86       62.04     22.79 o 
   8   4   0      101.16       85.69     27.25 o 
   9   4   0       97.19      144.18     37.96 o 
  10   4   0       18.84        0.00     53.08 o 
   1   5   0      879.76      863.71     47.85 o 
   2   5   0      836.97      889.81     55.95 o 
   3   5   0     1913.43     1979.89     92.82 o 
   4   5   0      168.44       98.41     28.20 o 
   5   5   0     1371.96     1450.28     84.35 o 
   6   5   0      532.39      528.59     40.75 o 
   7   5   0        5.07       28.90     29.20 o 
   8   5   0       32.48       45.81     33.74 o 
   9   5   0       59.27       63.96     61.10 o 
   0   6   0      454.05      483.86     62.47 o 
   1   6   0     2277.37     2252.10     85.36 o 
   2   6   0      104.80       63.69     29.23 o 
   3   6   0     1121.94     1112.42     58.32 o 
   4   6   0     1175.28     1163.38    100.13 o 
   5   6   0      277.42      332.79     32.23 o 
   6   6   0      202.54      217.74     46.75 o 
   7   6   0        9.23        5.86     41.06 o 
   8   6   0      203.11      275.21     51.42 o 
   9   6   0      174.55      172.87     49.01 o 
   1   7   0      128.09      113.17     25.75 o 
   2   7   0      117.29       91.16     26.71 o 
   3   7   0        0.50        0.00     25.49 o 
   4   7   0       95.72       55.89     21.97 o 
   5   7   0       79.97       39.88     22.67 o 
   6   7   0        1.21        9.42     20.14 o 
   7   7   0       32.95        0.00     22.14 o 
   8   7   0       46.80       71.04     43.72 o 
   0   8   0      914.41     1053.93    107.61 o 
   1   8   0     1029.73     1080.12     86.63 o 
   2   8   0      102.27       65.09     40.83 o 
   3   8   0      215.72      196.15     37.95 o 
   4   8   0      395.58      430.55     53.14 o 
   5   8   0      377.55      294.03     54.63 o 
   6   8   0      261.18      286.17     59.06 o 
   7   8   0        1.36        0.00     23.23 o 
   1   9   0      480.07      511.07    107.81 o 
   2   9   0      959.00     1138.70     96.16 o 
   3   9   0      667.70      741.33     74.41 o 
   4   9   0      166.23      113.93     32.80 o 
   5   9   0       18.93       51.84     28.33 o 
   6   9   0      176.43      146.37     46.00 o 
   0  10   0        7.33       57.59     48.97 o 
   1  10   0        0.35      117.78     52.12 o 
   2  10   0      176.40      202.13     46.36 o 
   3  10   0       87.52       20.53     29.80 o 
   4  10   0       20.17       14.85     16.69 o 
   5  10   0       95.63       74.82     30.90 o 
   1  11   0       55.10       22.72     36.89 o 
   2  11   0      240.98      144.11     65.01 o 
 -11   1   1       15.36       13.17     27.03 o 
 -10   1   1      210.39      245.07     60.51 o 
  -9   1   1      965.96      943.52     99.47 o 
  -8   1   1      140.82      156.34     43.48 o 
  -7   1   1       81.51       52.72     28.69 o 
  -6   1   1      576.11      583.20     49.18 o 
  -5   1   1     2402.50     2386.29     70.05 o 
  -4   1   1     9787.37    10713.77    217.44 o 
  -3   1   1     1276.11     1141.14     27.55 o 
  -2   1   1       17.32       30.07      9.83 o 
  -1   1   1     6723.71     6475.11    104.96 o 
   1   1   1     1909.01     1892.27     34.53 o 
   3   1   1      214.35      214.30     17.54 o 
   4   1   1     3322.41     2789.13    146.65 o 
   5   1   1     3815.73     3842.50    108.44 o 
   6   1   1     1279.00     1210.07     57.92 o 
   7   1   1     1762.90     1865.52    147.77 o 
   8   1   1      116.08       77.10     36.21 o 
   9   1   1     1172.49     1379.77    136.84 o 
  10   1   1      369.71      445.52     62.14 o 
 -11   2   1      195.02      196.95    129.98 o 
 -10   2   1       91.00      102.48     45.76 o 
  -9   2   1        7.01       43.23     21.48 o 
  -8   2   1      549.08      508.30     55.41 o 
  -7   2   1     1247.97     1306.81     62.02 o 
  -6   2   1     1403.81     1340.97     61.62 o 
  -5   2   1      878.05      747.80     41.92 o 
  -4   2   1      199.97      227.43     26.63 o 
  -3   2   1     1380.30     1293.34     39.92 o 
  -2   2   1    10202.30    10099.51    173.94 o 
  -1   2   1       46.70       45.33     14.20 o 
   0   2   1     6843.83     7271.60    126.30 o 
   1   2   1     4261.07     4441.07     84.34 o 
   2   2   1     1082.68      935.28    139.03 o 
   4   2   1     3229.94     3464.01    108.03 o 
   5   2   1       79.99       93.58     16.76 o 
   6   2   1      190.22      156.76     35.06 o 
   7   2   1      907.79      867.65     51.18 o 
   8   2   1      131.95       88.79     27.69 o 
   9   2   1      148.45      122.28     55.63 o 
  10   2   1        4.79       33.30     64.05 o 
 -10   3   1       15.72       32.67     45.36 o 
  -9   3   1      136.04       99.93     32.64 o 
  -8   3   1        0.36        7.03     17.97 o 
  -7   3   1       29.29       10.43     18.13 o 
  -6   3   1       24.60       34.04     16.23 o 
  -5   3   1      200.92      179.15     24.64 o 
  -4   3   1       44.62       50.09     17.21 o 
  -3   3   1       69.70       76.07     11.51 o 
  -2   3   1      270.82      255.63     22.44 o 
  -1   3   1      126.13      146.27     11.94 o 
   0   3   1      974.34      921.54     49.93 o 
   1   3   1     3137.81     3152.46     70.87 o 
   2   3   1       24.12       28.77      9.03 o 
   4   3   1      514.72      606.05     52.84 o 
   5   3   1      517.89      496.99     41.52 o 
   6   3   1       56.97       43.74     19.42 o 
   7   3   1        0.10       11.94     22.14 o 
   8   3   1      364.10      357.57     55.25 o 
   9   3   1       17.71        2.03     21.51 o 
  10   3   1       20.00        0.00     19.87 o 
 -10   4   1      200.54      233.48     56.47 o 
  -9   4   1       25.37       29.42     43.58 o 
  -8   4   1       57.55      102.49     29.26 o 
  -7   4   1      398.12      532.48     56.81 o 
  -6   4   1     1763.33     1769.54    100.80 o 
  -5   4   1      542.12      519.16     43.78 o 
  -4   4   1       12.23        9.45     15.12 o 
  -3   4   1      862.80      749.88     51.79 o 
  -2   4   1     2970.02     2775.83     95.61 o 
  -1   4   1     3710.82     3876.72     95.01 o 
   0   4   1      100.10      116.50     18.18 o 
   1   4   1     3557.07     3665.55     80.42 o 
   2   4   1     2272.30     2263.49     67.87 o 
   3   4   1     7909.98     8298.91    220.12 o 
   4   4   1     1235.73     1085.17     50.19 o 
   5   4   1       21.76       26.88     25.61 o 
   6   4   1     1164.21     1332.32     69.07 o 
   7   4   1     1341.68     1465.95    116.73 o 
   8   4   1      427.81      445.90     49.67 o 
   9   4   1      141.44      124.33     34.52 o 
  10   4   1        0.67       28.05     35.79 o 
 -10   5   1      113.53      160.42     50.67 o 
  -9   5   1      136.27      126.10     57.26 o 
  -8   5   1      381.79      433.17     69.30 o 
  -7   5   1       54.42       83.19     29.43 o 
  -6   5   1       42.78       39.52     49.46 o 
  -5   5   1      623.39      659.23     57.96 o 
  -4   5   1     2280.36     2218.82    100.27 o 
  -3   5   1      583.34      670.80     44.16 o 
  -2   5   1      948.48     1022.80     69.38 o 
  -1   5   1      244.15      243.12     28.14 o 
   0   5   1     3102.73     3434.37    130.91 o 
   1   5   1     4661.40     4787.66    131.26 o 
   2   5   1      312.11      343.37     29.62 o 
   3   5   1      187.13      225.47     28.62 o 
   4   5   1      149.82      100.73     23.94 o 
   5   5   1     1484.07     1426.97    122.81 o 
   6   5   1      163.76      132.40     30.78 o 
   7   5   1       20.80       56.94     27.66 o 
   8   5   1       10.63       11.51     17.29 o 
   9   5   1       33.10       14.58     29.77 o 
  -9   6   1       26.53       14.47     23.90 o 
  -8   6   1       22.10       47.26     30.81 o 
  -7   6   1      196.06      109.41     47.59 o 
  -6   6   1       36.20       26.25     31.03 o 
  -5   6   1      177.11      127.13     27.82 o 
  -4   6   1       66.60       73.22     36.10 o 
  -3   6   1        4.33       16.32     16.53 o 
  -2   6   1      100.55      106.69     27.41 o 
  -1   6   1      461.52      490.29     44.00 o 
   0   6   1      193.77      234.34     26.88 o 
   1   6   1      388.66      395.25     34.99 o 
   2   6   1      307.69      287.08     37.80 o 
   3   6   1        9.22       60.67     16.20 o 
   4   6   1      536.44      446.65     52.88 o 
   5   6   1       70.09       70.67     24.20 o 
   6   6   1       60.52       87.12     27.49 o 
   7   6   1       10.90       28.64     38.93 o 
   8   6   1       77.27       71.29     32.32 o 
   9   6   1       15.09       31.32     27.71 o 
  -8   7   1      610.26      584.14    110.45 o 
  -7   7   1      106.50      153.70     43.02 o 
  -6   7   1      428.48      472.33     84.01 o 
  -5   7   1      727.75      707.38     65.82 o 
  -4   7   1      356.78      394.13     57.75 o 
  -3   7   1      829.00      981.90     70.87 o 
  -2   7   1       36.62       33.03     40.26 o 
  -1   7   1      213.29      195.27     29.08 o 
   0   7   1     1600.91     1687.82     70.45 o 
   1   7   1     2394.67     2475.92    100.05 o 
   2   7   1      441.85      342.94     67.20 o 
   3   7   1        7.69        2.20     33.58 o 
   4   7   1      209.82      145.21     32.04 o 
   5   7   1      621.55      693.96     75.18 o 
   6   7   1     1188.87     1310.56    129.34 o 
   7   7   1       34.96       39.68     29.96 o 
   8   7   1       44.75       75.34     59.74 o 
  -7   8   1      346.73      441.57    104.53 o 
  -6   8   1      487.24      439.87     77.88 o 
  -5   8   1       38.93       34.15     19.65 o 
  -4   8   1       55.81       60.77     38.71 o 
  -3   8   1      854.94      940.16     76.00 o 
  -2   8   1     1239.45     1346.96    123.80 o 
  -1   8   1      474.86      535.13     51.36 o 
   0   8   1        0.61       21.61     17.47 o 
   1   8   1      100.99      123.26     30.50 o 
   2   8   1      228.03      236.91     38.97 o 
   3   8   1      231.79      206.58     37.71 o 
   4   8   1      193.97      194.17     40.69 o 
   5   8   1       49.66       86.41     33.99 o 
   6   8   1       22.74       11.46     16.12 o 
   7   8   1      214.22      204.92     54.13 o 
  -6   9   1        1.64        0.00     41.35 o 
  -5   9   1       12.62       43.99     25.61 o 
  -4   9   1       15.93       36.36     21.98 o 
  -3   9   1      399.36      382.60     56.55 o 
  -2   9   1      102.83       63.11     32.66 o 
  -1   9   1        0.62       13.54     30.61 o 
   0   9   1      112.26       16.66     36.86 o 
   1   9   1      217.78      193.89     40.06 o 
   2   9   1       22.38       27.08     17.49 o 
   3   9   1        0.05        0.00     24.24 o 
   4   9   1       11.92        0.00     20.19 o 
   5   9   1        0.83       23.78     21.40 o 
   6   9   1       35.40       53.17     32.81 o 
  -5  10   1      203.22      208.80     55.96 o 
  -4  10   1        0.50       73.75     40.48 o 
  -3  10   1      418.87      489.86     81.36 o 
  -2  10   1      479.13      645.48    102.75 o 
  -1  10   1      704.12      555.96    115.28 o 
   0  10   1       48.56       71.16     28.13 o 
   1  10   1      247.08      290.89     46.76 o 
   2  10   1      679.08      726.79    114.76 o 
   3  10   1      227.05      151.18     73.74 o 
   4  10   1      256.37      255.37     59.65 o 
  -2  11   1       40.52       32.68     36.60 o 
  -1  11   1       22.52       17.44     26.55 o 
   0  11   1      172.95      166.64     47.71 o 
   1  11   1      141.42      197.69     52.32 o 
   2  11   1      105.36       49.13     44.63 o 
 -11   0   2        0.79        8.43     30.12 o 
 -10   0   2      123.73      146.02     59.65 o 
  -9   0   2      913.50      871.61    120.22 o 
  -8   0   2     1889.16     1890.71    388.81 o 
  -7   0   2     1141.01     1058.80     90.30 o 
  -6   0   2      179.55      171.16    140.87 o 
  -5   0   2     4974.47     5471.31    275.76 o 
  -4   0   2    12530.45    14213.90    495.59 o 
  -3   0   2     2135.71     2107.85    119.60 o 
  -2   0   2     2314.44     2169.27     66.09 o 
  -1   0   2     1953.62     1908.04     72.53 o 
   1   0   2    11756.68    10691.86    298.91 o 
   2   0   2     2410.79     2750.95    126.71 o 
   3   0   2      165.28      207.53     25.32 o 
   4   0   2      758.84      802.79    151.71 o 
   5   0   2     2667.53     2500.79    266.03 o 
   6   0   2     3469.92     3668.95    963.23 o 
   7   0   2      253.49      319.97     62.52 o 
   8   0   2      802.31      722.30     78.32 o 
   9   0   2      306.13      316.51     55.85 o 
  10   0   2      323.67      297.06     67.02 o 
 -11   1   2       84.52      103.73     34.27 o 
 -10   1   2       85.69       76.25     30.15 o 
  -9   1   2        5.23        0.00     22.69 o 
  -8   1   2       86.21       63.42     25.95 o 
  -7   1   2      388.99      328.98     34.47 o 
  -6   1   2     1252.71     1251.34     66.08 o 
  -5   1   2      575.09      541.57     31.66 o 
  -4   1   2      203.60      215.36     16.57 o 
  -3   1   2      194.13      162.79     12.05 o 
  -1   1   2    13667.40    13711.28    249.90 o 
   0   1   2     4937.63     4612.73     80.51 o 
   1   1   2       61.29       72.10      7.56 o 
   2   1   2     4980.06     5167.68    119.35 o 
   3   1   2      951.86      944.02     40.40 o 
   4   1   2      512.15      532.86     32.11 o 
   5   1   2       39.72       68.22     19.79 o 
   6   1   2       62.24       72.61     25.03 o 
   7   1   2       19.37       36.82     20.07 o 
   8   1   2        9.57       37.14     20.09 o 
   9   1   2        3.32       33.70     19.55 o 
  10   1   2       24.05       50.12     23.00 o 
 -11   2   2       12.02        7.25     32.54 o 
 -10   2   2       86.63      115.41     36.02 o 
  -9   2   2       12.37       22.02     18.36 o 
  -8   2   2      112.15       94.27     34.04 o 
  -7   2   2      205.48      203.25     28.71 o 
  -6   2   2      200.39      175.85     28.98 o 
  -5   2   2     2213.58     2083.13     65.14 o 
  -4   2   2      750.46      740.88     55.10 o 
  -3   2   2        7.31        8.02     13.18 o 
  -2   2   2     2648.10     2508.69     50.40 o 
  -1   2   2    20910.83    19927.11    649.09 o 
   0   2   2     7542.63     7541.99    151.88 o 
   1   2   2     1382.88     1367.77     46.40 o 
   2   2   2       16.35       11.58      7.44 o 
   3   2   2      476.46      437.81     27.48 o 
   4   2   2      286.09      304.32     30.01 o 
   5   2   2     1702.55     1816.14     70.81 o 
   6   2   2     1138.68     1168.36     56.82 o 
   7   2   2     1141.01     1136.67     57.12 o 
   8   2   2       62.36       68.10     18.92 o 
   9   2   2      116.43       92.17     25.72 o 
  10   2   2      240.07       98.51     70.22 o 
 -10   3   2      416.58      408.68     57.80 o 
  -9   3   2      136.75      133.46     31.93 o 
  -8   3   2       14.41        6.87     21.73 o 
  -7   3   2      910.59      828.11     51.01 o 
  -6   3   2     3840.85     4091.38    195.72 o 
  -5   3   2      741.47      676.27     46.93 o 
  -4   3   2     1131.99     1198.88     59.61 o 
  -3   3   2      595.07      525.35     32.78 o 
  -2   3   2     4535.39     4321.78     90.34 o 
  -1   3   2     5438.84     5267.95    118.36 o 
   0   3   2      887.30      772.16     69.97 o 
   1   3   2      188.25      161.60     27.00 o 
   2   3   2      950.86      805.99     47.18 o 
   3   3   2     9074.77     9293.15    271.78 o 
   4   3   2     1085.53      886.62     48.12 o 
   5   3   2      868.09      857.18     58.58 o 
   6   3   2       82.64       96.76     24.13 o 
   7   3   2      737.09      753.07     65.10 o 
   8   3   2      983.64     1121.51    101.16 o 
   9   3   2      364.49      368.92     52.36 o 
  10   3   2       35.88       25.92     29.33 o 
 -10   4   2       16.43       74.30     62.37 o 
  -9   4   2       67.03       32.06     27.66 o 
  -8   4   2      558.92      485.83     53.43 o 
  -7   4   2        0.32       60.74     26.03 o 
  -6   4   2        0.53       48.98     19.06 o 
  -5   4   2      134.48      142.27     34.48 o 
  -4   4   2      668.72      645.34     33.96 o 
  -3   4   2      354.63      362.59     33.29 o 
  -2   4   2        1.11        0.00     14.41 o 
  -1   4   2      767.04      758.44     42.90 o 
   0   4   2       46.03       26.32     10.85 o 
   1   4   2     2056.33     2143.29     64.91 o 
   2   4   2      521.32      543.42     37.31 o 
   3   4   2     1187.60     1365.25     72.44 o 
   4   4   2       75.89       64.34     21.22 o 
   5   4   2      219.91      193.73     28.24 o 
   6   4   2      267.79      264.87     34.14 o 
   7   4   2      240.30      272.40     33.38 o 
   8   4   2       35.88       79.19     22.59 o 
   9   4   2       55.22       78.04     22.25 o 
  10   4   2        5.30       22.36     33.83 o 
 -10   5   2      136.59      115.89     42.01 o 
  -9   5   2      140.99       42.81     34.72 o 
  -8   5   2       18.08        1.44     25.78 o 
  -7   5   2      127.26       82.17     31.46 o 
  -6   5   2      822.87      754.84     54.01 o 
  -5   5   2     1213.38     1097.16    110.52 o 
  -4   5   2      106.07       78.55     18.97 o 
  -3   5   2     1124.95     1117.19     69.29 o 
  -2   5   2     1488.69     1515.10     74.53 o 
  -1   5   2      753.84      742.27     39.68 o 
   0   5   2     1244.12     1267.97     63.47 o 
   1   5   2      238.13      272.99     32.39 o 
   2   5   2      248.70      233.73     24.20 o 
   3   5   2     3455.03     3611.44    132.50 o 
   4   5   2     1239.07     1216.16     55.98 o 
   5   5   2       43.33       64.69     16.63 o 
   6   5   2       98.92      112.67     29.60 o 
   7   5   2       47.03       72.74     27.94 o 
   8   5   2       95.96       92.81     64.17 o 
   9   5   2      131.20      120.74     43.12 o 
  -9   6   2      226.51      173.29     40.10 o 
  -8   6   2      564.68      579.46     85.56 o 
  -7   6   2      157.31      184.30     49.51 o 
  -6   6   2      118.48       96.25     30.49 o 
  -5   6   2      209.14      178.84     40.20 o 
  -4   6   2     1639.93     1623.11     82.26 o 
  -3   6   2     2515.23     2399.32    140.19 o 
  -2   6   2      982.32     1004.08     54.21 o 
  -1   6   2        4.80       38.82     15.05 o 
   0   6   2     1608.43     1695.72     77.77 o 
   1   6   2     4295.72     4581.89    214.09 o 
   2   6   2     1895.66     1903.37     79.48 o 
   3   6   2      182.87      174.44     31.12 o 
   4   6   2      458.64      414.10     35.49 o 
   5   6   2     1044.69     1097.15     98.55 o 
   6   6   2      395.86      400.07     57.99 o 
   7   6   2      315.99      307.40     51.07 o 
   8   6   2      112.96      121.36     39.68 o 
   9   6   2       77.25       82.81     38.85 o 
  -8   7   2        4.04        0.00     42.02 o 
  -7   7   2       14.46       17.00     80.96 o 
  -6   7   2        2.53       16.06     21.34 o 
  -5   7   2       20.66        0.00     36.04 o 
  -4   7   2      236.55      239.96     44.18 o 
  -3   7   2       75.89      125.71     35.23 o 
  -2   7   2      206.84      273.26     44.90 o 
  -1   7   2       60.53       75.20     26.97 o 
   0   7   2       12.99        2.92     14.50 o 
   1   7   2        7.77        5.71     14.36 o 
   2   7   2       99.34      140.71     30.85 o 
   3   7   2      265.99      289.54     40.88 o 
   4   7   2       19.90       27.22     16.14 o 
   5   7   2       92.83       83.61     15.62 o 
   6   7   2        3.01       51.67     31.18 o 
   7   7   2      112.43       71.77     31.16 o 
   8   7   2       60.75        5.93     32.79 o 
  -7   8   2      113.37      168.24     49.07 o 
  -6   8   2        1.28       57.60     26.60 o 
  -5   8   2       73.00       47.08     19.18 o 
  -4   8   2      840.84      834.93     79.22 o 
  -3   8   2     1653.00     1728.62    148.55 o 
  -2   8   2       26.35       19.13     21.88 o 
  -1   8   2        4.62       62.51     62.53 o 
   0   8   2      432.32      390.55     41.07 o 
   1   8   2      558.29      592.76     53.95 o 
   2   8   2      637.56      598.33     53.08 o 
   3   8   2        5.13       27.08     13.83 o 
   4   8   2       35.37       13.89     24.44 o 
   5   8   2       47.82       21.63     19.77 o 
   6   8   2      314.80      313.09     52.25 o 
   7   8   2       14.79       18.12     24.32 o 
  -6   9   2      158.45      261.70     60.70 o 
  -5   9   2      612.65      549.14     96.57 o 
  -4   9   2        1.59       34.65     27.17 o 
  -3   9   2      595.59      680.99     76.42 o 
  -2   9   2      720.11      704.37     63.76 o 
  -1   9   2      516.86      537.06     94.95 o 
   0   9   2      249.91      334.16     49.70 o 
   1   9   2       12.42       34.12     29.98 o 
   2   9   2      197.86      138.18     53.18 o 
   3   9   2      259.83      283.06     39.68 o 
   4   9   2      988.59     1009.44    129.78 o 
   5   9   2       71.80      122.96     39.42 o 
   6   9   2       62.26       85.82     33.34 o 
  -5  10   2        3.99        9.35     26.13 o 
  -4  10   2        0.84       13.70     26.36 o 
  -3  10   2        1.45       10.04     20.19 o 
  -2  10   2       41.74       18.45     38.74 o 
  -1  10   2       48.73        0.00     36.67 o 
   0  10   2        1.40        6.79     25.56 o 
   1  10   2       21.47       11.45     22.23 o 
   2  10   2       14.40        9.30     25.30 o 
   3  10   2        3.91        6.28     19.76 o 
   4  10   2       32.43       53.40     23.02 o 
  -2  11   2      123.89       79.54     36.73 o 
  -1  11   2      183.70      171.94     47.03 o 
   0  11   2       36.68       62.53     28.21 o 
   1  11   2       27.20       66.69     26.62 o 
 -11   1   3       58.77       32.21     24.88 o 
 -10   1   3        4.20       61.25     29.46 o 
  -9   1   3      156.67      228.31     62.43 o 
  -8   1   3     1102.01     1351.24    148.53 o 
  -7   1   3     1095.95     1036.98     55.65 o 
  -6   1   3      456.35      469.86     45.72 o 
  -5   1   3     1210.33     1285.84     64.60 o 
  -4   1   3     3008.94     2887.63     97.24 o 
  -3   1   3     4519.03     4300.48     83.01 o 
  -2   1   3      511.56      470.60     27.03 o 
  -1   1   3     2498.99     2518.56     49.91 o 
   0   1   3      246.71      248.17     17.45 o 
   1   1   3    16774.97    16022.25    317.44 o 
   2   1   3    11190.23    11421.66    229.24 o 
   3   1   3     1046.08     1018.73     28.58 o 
   4   1   3     3475.75     3467.98     98.73 o 
   5   1   3     1321.23     1365.32     55.86 o 
   6   1   3     2074.47     2043.62     86.23 o 
   7   1   3      165.45      267.72     45.92 o 
   8   1   3       13.89       41.38     39.97 o 
   9   1   3      104.13       59.37     31.48 o 
  10   1   3      344.85      196.10     89.53 o 
 -11   2   3      320.54      249.37    153.09 o 
 -10   2   3      354.13      302.02     89.39 o 
  -9   2   3       82.95      112.90     29.83 o 
  -8   2   3      163.35      128.60     28.32 o 
  -7   2   3      192.83      195.45     30.44 o 
  -6   2   3     1090.56     1030.14     85.32 o 
  -5   2   3     3686.61     3613.96    112.44 o 
  -4   2   3     6559.25     6891.79    259.50 o 
  -3   2   3     1400.53     1388.18     66.19 o 
  -2   2   3    12778.14    13164.67    242.15 o 
  -1   2   3    15945.26    16299.39    355.87 o 
   0   2   3      234.83      298.66     20.66 o 
   1   2   3     6078.80     6002.30    131.49 o 
   2   2   3      147.89      116.29     11.09 o 
   3   2   3     3647.65     3650.81    102.22 o 
   4   2   3     4098.40     3875.50    130.04 o 
   5   2   3      876.70      870.67     73.59 o 
   6   2   3       84.09      108.63     23.80 o 
   7   2   3      194.95      193.11     37.22 o 
   8   2   3      968.17      887.57     72.92 o 
   9   2   3      236.43      333.52     98.52 o 
  10   2   3      148.66      129.62    136.25 o 
 -10   3   3        6.79       18.78     29.75 o 
  -9   3   3      233.84      209.79     46.79 o 
  -8   3   3        0.81       19.71     23.27 o 
  -7   3   3        1.06       29.98     51.28 o 
  -6   3   3       77.37      112.82     23.41 o 
  -5   3   3      165.03      161.36     43.09 o 
  -4   3   3        9.50       40.47     24.09 o 
  -3   3   3      107.72      130.24     18.80 o 
  -2   3   3      161.50      181.27     18.28 o 
  -1   3   3    10430.29    11234.53    245.96 o 
   0   3   3      484.68      440.03     30.62 o 
   1   3   3     2111.11     2140.28     52.68 o 
   2   3   3      324.14      320.09     52.59 o 
   3   3   3     1914.43     2124.86     63.14 o 
   4   3   3      597.02      494.06     38.61 o 
   5   3   3       68.81       83.39     18.31 o 
   6   3   3      139.03      115.59     38.56 o 
   7   3   3      282.08      289.01     38.48 o 
   8   3   3      127.17       57.33     59.04 o 
   9   3   3        5.30       25.14     23.28 o 
  10   3   3        0.08        0.00     24.18 o 
 -10   4   3      455.44      410.07     84.33 o 
  -9   4   3      183.40      197.09     59.06 o 
  -8   4   3       53.97       92.39     34.68 o 
  -7   4   3      245.33       95.97     70.90 o 
  -6   4   3     1302.76     1162.46    108.34 o 
  -5   4   3     2154.81     2107.58     96.56 o 
  -4   4   3     2602.87     2448.22    102.18 o 
  -3   4   3      857.78      883.26     49.68 o 
  -2   4   3     3776.51     3723.56    112.85 o 
  -1   4   3     9833.68    10771.11    282.48 o 
   0   4   3     6025.15     6505.63    173.70 o 
   1   4   3       29.83       36.14     11.31 o 
   2   4   3      758.32      768.79     46.99 o 
   3   4   3     2450.45     2501.51    114.64 o 
   4   4   3     2131.92     2039.54     90.01 o 
   5   4   3     2498.39     2376.69    101.26 o 
   6   4   3        1.17       52.09     18.83 o 
   7   4   3      388.05      344.98     44.16 o 
   8   4   3      291.59      267.79     47.59 o 
   9   4   3      171.95      152.30     40.03 o 
 -10   5   3       24.07       62.32     37.28 o 
  -9   5   3      190.29      127.53     42.52 o 
  -8   5   3      513.50      617.82     72.85 o 
  -7   5   3      218.64      185.52     40.72 o 
  -6   5   3      124.43      137.65     36.13 o 
  -5   5   3      371.90      367.10     48.06 o 
  -4   5   3     1904.09     1999.57    105.74 o 
  -3   5   3      890.05      921.84     60.93 o 
  -2   5   3      366.23      284.13     26.62 o 
  -1   5   3       43.67       70.06     13.74 o 
   0   5   3     2710.91     2798.37     87.16 o 
   1   5   3     4129.72     4268.30    168.65 o 
   2   5   3     1665.59     1711.68     81.77 o 
   3   5   3      726.49      711.70     46.52 o 
   4   5   3        5.32       33.66     33.95 o 
   5   5   3      955.35      938.41     53.25 o 
   6   5   3      641.53      639.68     54.82 o 
   7   5   3      489.75      457.09     49.94 o 
   8   5   3      170.55      133.77     44.50 o 
   9   5   3        0.93       63.98     29.24 o 
  -9   6   3       98.62      171.12     47.68 o 
  -8   6   3        0.05        0.00     22.86 o 
  -7   6   3       18.90       78.68     31.50 o 
  -6   6   3       10.52       53.13     32.03 o 
  -5   6   3       20.42       56.11     40.23 o 
  -4   6   3      506.69      458.45     51.81 o 
  -3   6   3      640.22      764.86    108.65 o 
  -2   6   3        7.19       17.67     12.77 o 
  -1   6   3      769.72      793.55     41.97 o 
   0   6   3      701.77      714.08     37.65 o 
   1   6   3       14.21       17.78     23.28 o 
   2   6   3        3.68        6.05     10.74 o 
   3   6   3       78.85       80.21     21.96 o 
   4   6   3      485.30      518.93     42.91 o 
   5   6   3       91.02      126.04     30.14 o 
   6   6   3        9.18       22.78     27.27 o 
   7   6   3       18.29       26.64     36.57 o 
   8   6   3       63.42       52.04     47.25 o 
  -8   7   3      477.65      431.51    126.88 o 
  -7   7   3     1113.99     1047.43    141.21 o 
  -6   7   3       35.14       20.44     22.16 o 
  -5   7   3      396.65      548.94     97.48 o 
  -4   7   3      796.24      985.59     90.97 o 
  -3   7   3     1896.22     2315.56    120.79 o 
  -2   7   3     2706.17     2808.17    129.02 o 
  -1   7   3      544.82      560.08     52.53 o 
   0   7   3      894.95      962.47     57.75 o 
   1   7   3     1174.64     1213.12    120.49 o 
   2   7   3     1598.53     1633.28     85.17 o 
   3   7   3      470.04      465.26     55.82 o 
   4   7   3       18.37       12.00     15.25 o 
   5   7   3      190.15      152.43     35.69 o 
   6   7   3      479.42      529.15     75.95 o 
   7   7   3      375.68      333.86     62.21 o 
   8   7   3       33.95       62.02     29.03 o 
  -7   8   3      121.08      144.54     43.09 o 
  -6   8   3      202.63      229.78     77.45 o 
  -5   8   3      159.78      256.08     83.94 o 
  -4   8   3      144.07      131.15     37.59 o 
  -3   8   3       58.85       61.25     26.82 o 
  -2   8   3       18.83       20.09     18.66 o 
  -1   8   3      189.01      138.19     30.66 o 
   0   8   3      261.77      333.44     44.28 o 
   1   8   3        0.35       34.52     21.37 o 
   2   8   3      103.16      117.26     28.80 o 
   3   8   3      177.22      134.70     33.24 o 
   4   8   3      536.76      609.94     62.63 o 
   5   8   3       48.52       56.11     27.30 o 
   6   8   3        4.98       18.31     26.63 o 
   7   8   3       57.97       87.45     39.71 o 
  -6   9   3       70.54       89.34     25.79 o 
  -5   9   3        6.05       35.36     32.84 o 
  -4   9   3      164.52      150.77     60.86 o 
  -3   9   3       40.78       32.40     21.25 o 
  -2   9   3       95.30       38.03     41.15 o 
  -1   9   3       80.67       69.48     23.48 o 
   0   9   3       82.90      126.33     35.58 o 
   1   9   3      274.72      310.19     43.68 o 
   2   9   3      235.60      314.88     72.96 o 
   3   9   3       25.84        0.00     18.35 o 
   4   9   3        1.37       52.06     23.60 o 
   5   9   3      115.07      171.88     47.39 o 
   6   9   3       58.27       48.05     26.87 o 
  -5  10   3      444.87      458.71    153.68 o 
  -4  10   3       56.70       61.77     27.36 o 
  -3  10   3        2.46       30.69     19.82 o 
  -2  10   3      205.09      294.84     55.97 o 
  -1  10   3      477.25      593.23     84.48 o 
   0  10   3      477.01      580.37     80.47 o 
   1  10   3        8.28        7.04     49.77 o 
   2  10   3       20.10       29.02     37.01 o 
   3  10   3      133.17      180.62     42.69 o 
   4  10   3      395.96      417.50     98.04 o 
  -1  11   3       20.77        0.00     24.38 o 
   0  11   3       80.50       38.89     32.22 o 
   1  11   3       40.15       19.99     44.23 o 
 -11   0   4       45.38       60.25     38.31 o 
 -10   0   4      159.12       49.10     68.67 o 
  -9   0   4        1.68      104.07     48.80 o 
  -8   0   4      807.15      882.89    180.43 o 
  -7   0   4     2619.08     2523.99    182.70 o 
  -6   0   4      627.07      647.74     79.15 o 
  -5   0   4       80.39      156.30     37.46 o 
  -4   0   4      525.68      535.22    113.45 o 
  -3   0   4     4402.77     4455.16    165.84 o 
  -2   0   4      307.38      442.12     73.34 o 
   0   0   4     2576.93     2475.99     63.80 o 
   1   0   4     2333.53     2040.03    125.72 o 
   2   0   4     1298.80     1093.22     84.46 o 
   3   0   4      221.82      117.32     35.24 o 
   4   0   4       94.68      165.97     89.46 o 
   5   0   4      115.42      122.09     27.50 o 
   6   0   4     1627.28     1708.14    170.45 o 
   7   0   4       95.01      123.30     41.36 o 
   8   0   4      668.64      695.85     82.56 o 
   9   0   4        9.00       33.64     26.88 o 
  10   0   4       76.13       97.72     33.41 o 
 -11   1   4       12.82       27.87     29.57 o 
 -10   1   4       63.52      182.26     47.79 o 
  -9   1   4      411.14      449.75    129.81 o 
  -8   1   4      413.31      443.34     59.46 o 
  -7   1   4        9.58        3.70     13.90 o 
  -6   1   4      176.01      165.15     18.94 o 
  -5   1   4     2961.06     3367.60    151.95 o 
  -4   1   4     1633.64     1589.39     80.31 o 
  -3   1   4      816.41      835.91     46.77 o 
  -2   1   4     2008.46     2079.65     52.57 o 
  -1   1   4      497.29      598.21     34.88 o 
   0   1   4     1068.75     1051.49     27.24 o 
   1   1   4       46.30       26.81      9.55 o 
   2   1   4     2464.81     2486.41     58.30 o 
   3   1   4      660.19      715.02     41.53 o 
   4   1   4      121.10      159.90     21.45 o 
   5   1   4      335.78      358.09     31.99 o 
   6   1   4      464.76      457.55     53.54 o 
   7   1   4      371.21      484.16     62.34 o 
   8   1   4      355.22      439.83     97.28 o 
   9   1   4       33.46       52.33     33.07 o 
  10   1   4       75.62      136.73     28.41 o 
 -11   2   4       42.77       17.64     35.11 o 
 -10   2   4        0.71       42.41     30.94 o 
  -9   2   4        0.62       29.46     24.26 o 
  -8   2   4      470.94      499.84     66.12 o 
  -7   2   4      497.82      421.49     48.33 o 
  -6   2   4       61.29       22.44     19.83 o 
  -5   2   4      338.77      352.21     45.38 o 
  -4   2   4        2.98        0.52     13.52 o 
  -3   2   4       24.37       13.94      8.92 o 
  -2   2   4      485.99      434.85     27.97 o 
  -1   2   4     2400.17     2207.89     50.36 o 
   0   2   4     2239.90     2395.88     83.94 o 
   1   2   4      845.85      759.28     43.14 o 
   2   2   4     3339.69     3044.52     76.01 o 
   3   2   4     2048.40     1947.56     68.22 o 
   4   2   4      144.79      136.65     31.47 o 
   5   2   4      857.94      931.73     46.19 o 
   6   2   4      834.60      907.88     71.53 o 
   7   2   4       16.58       44.73     31.22 o 
   8   2   4       35.39       70.35     19.45 o 
   9   2   4        0.17       70.29     25.71 o 
  10   2   4       44.78       74.22     30.84 o 
 -10   3   4      466.13      459.58     61.66 o 
  -9   3   4      257.62      325.33     46.36 o 
  -8   3   4       62.82       45.96     20.87 o 
  -7   3   4      301.33      346.37     44.91 o 
  -6   3   4     2097.82     2277.42    114.50 o 
  -5   3   4     1610.73     1537.67     90.42 o 
  -4   3   4     1083.38      892.85     58.29 o 
  -3   3   4     1414.84     1381.05     74.37 o 
  -2   3   4     2898.26     2725.32    106.27 o 
  -1   3   4    11357.21    11346.15    251.68 o 
   0   3   4     9438.70     9870.16    200.79 o 
   1   3   4     4269.87     4162.99     90.68 o 
   2   3   4      287.43      311.67     33.22 o 
   3   3   4     1600.98     1541.48     80.68 o 
   4   3   4     5058.31     5147.54    185.39 o 
   5   3   4     3544.39     3700.28    147.88 o 
   6   3   4     1128.72     1166.94     66.30 o 
   7   3   4      138.35      119.14     24.76 o 
   8   3   4      434.06      493.98     46.26 o 
   9   3   4      366.52      462.48     59.27 o 
  10   3   4       79.93       82.35     33.55 o 
 -10   4   4        0.04        0.00     25.98 o 
  -9   4   4      327.09      421.86     62.34 o 
  -8   4   4      166.12      166.91     36.53 o 
  -7   4   4       81.97      165.15     40.88 o 
  -6   4   4        0.38        7.18     19.00 o 
  -5   4   4        3.69       17.49     15.94 o 
  -4   4   4      363.69      281.01     55.43 o 
  -3   4   4       15.87       15.66      6.39 o 
  -2   4   4     2015.70     1904.63     78.47 o 
  -1   4   4     2882.42     2908.13     83.15 o 
   0   4   4      604.65      678.90     44.06 o 
   1   4   4     1728.27     1879.97     70.73 o 
   2   4   4     1500.94     1586.84     81.53 o 
   3   4   4      219.49      202.28     22.85 o 
   4   4   4        6.50       17.99     11.46 o 
   5   4   4      210.83      203.66     25.30 o 
   6   4   4        6.48       43.55     23.81 o 
   7   4   4      254.60      291.84     40.28 o 
   8   4   4      113.27       79.25     22.45 o 
   9   4   4       10.40       23.22     22.49 o 
 -10   5   4      209.26      172.27     55.84 o 
  -9   5   4      114.49      128.20     41.99 o 
  -8   5   4       43.23       60.02     38.60 o 
  -7   5   4        1.94        0.00     26.71 o 
  -6   5   4      208.84      181.49     47.59 o 
  -5   5   4     1386.52     1460.62     81.09 o 
  -4   5   4     3137.66     3316.24    164.36 o 
  -3   5   4      236.34      209.80     25.84 o 
  -2   5   4      568.99      493.75     51.89 o 
  -1   5   4     4319.34     4545.49    164.82 o 
   0   5   4     2453.87     2538.38    111.82 o 
   1   5   4      198.10      166.17     21.20 o 
   2   5   4        0.59        0.00     13.10 o 
   3   5   4      188.23      226.72     32.80 o 
   4   5   4     1170.14     1175.72     64.58 o 
   5   5   4      773.14      740.55     50.30 o 
   6   5   4       88.97      151.15     30.62 o 
   7   5   4        8.21       19.96     20.42 o 
   8   5   4      117.05      166.84     39.74 o 
   9   5   4      329.31      367.84     85.37 o 
  -9   6   4      104.87      142.73     34.48 o 
  -8   6   4      505.49      488.07     69.85 o 
  -7   6   4      960.88     1101.14    104.82 o 
  -6   6   4      655.42      650.33     73.58 o 
  -5   6   4        2.92       27.75     27.97 o 
  -4   6   4     2923.00     3094.96    154.56 o 
  -3   6   4     3697.22     3783.78    200.53 o 
  -2   6   4     2967.19     3228.00    144.63 o 
  -1   6   4      193.84      180.29     29.73 o 
   0   6   4      112.77      100.70     17.25 o 
   1   6   4     2280.06     2380.63    115.12 o 
   2   6   4     4894.31     5371.28    283.60 o 
   3   6   4     1513.49     1457.72     72.63 o 
   4   6   4      117.66       98.09     26.84 o 
   5   6   4      305.01      360.16     35.81 o 
   6   6   4      467.14      476.54     51.09 o 
   7   6   4      873.34      928.64    123.49 o 
   8   6   4      171.24      135.08     43.47 o 
  -8   7   4        8.66       38.46     29.33 o 
  -7   7   4       12.58       61.71     50.33 o 
  -6   7   4      212.92      160.26     57.64 o 
  -5   7   4      117.32       56.25     44.68 o 
  -4   7   4        0.16       18.54     46.73 o 
  -3   7   4        4.90       28.74     12.94 o 
  -2   7   4      373.66      315.22     28.22 o 
  -1   7   4      340.94      335.55     23.82 o 
   0   7   4      112.83      119.89     23.75 o 
   1   7   4        7.48       51.60     19.96 o 
   2   7   4      116.43      139.11     36.16 o 
   3   7   4      250.98      240.37     43.72 o 
   4   7   4      139.99      105.39     32.76 o 
   5   7   4        0.25       21.34     27.28 o 
   6   7   4        7.02       23.71     18.21 o 
   7   7   4        0.01        0.00     36.37 o 
  -7   8   4      267.12      196.09     60.29 o 
  -6   8   4      197.42      210.80     82.15 o 
  -5   8   4       11.90       39.19     18.12 o 
  -4   8   4      304.06      241.67     69.52 o 
  -3   8   4      371.16      407.01     49.64 o 
  -2   8   4      201.13      180.15     37.33 o 
  -1   8   4       50.68       33.97     22.44 o 
   0   8   4       35.67       64.54     19.54 o 
   1   8   4       64.01       89.35     24.49 o 
   2   8   4     1191.79     1450.77    124.12 o 
   3   8   4      660.74      619.80     67.95 o 
   4   8   4       18.99       40.53     26.72 o 
   5   8   4       62.71       48.68     33.77 o 
   6   8   4      133.06      221.29     53.21 o 
   7   8   4      212.34      127.67     42.65 o 
  -6   9   4       12.03       39.80     40.09 o 
  -5   9   4      477.68      522.02     97.29 o 
  -4   9   4      417.23      414.15     79.25 o 
  -3   9   4       30.80       16.22     32.73 o 
  -2   9   4       75.41       96.17     22.04 o 
  -1   9   4      138.50       93.09     26.63 o 
   0   9   4      374.52      417.51     71.81 o 
   1   9   4      151.46      163.02     34.67 o 
   2   9   4       10.95      142.74     33.04 o 
   3   9   4      277.09      161.95     57.51 o 
   4   9   4      286.16      256.80     51.16 o 
   5   9   4       31.86       51.58     25.51 o 
  -4  10   4        0.66       81.80     45.59 o 
  -3  10   4       51.85      107.72     40.68 o 
  -2  10   4       16.71        0.00     35.31 o 
  -1  10   4        4.21       42.95     32.66 o 
   0  10   4       10.23       29.81     32.13 o 
   1  10   4        0.62       27.24     23.08 o 
   2  10   4        0.12        0.00     21.43 o 
   3  10   4       13.84       36.73     21.93 o 
   4  10   4        3.91       42.52     26.04 o 
 -11   1   5      175.83      199.92     54.37 o 
 -10   1   5      324.63      357.31     93.12 o 
  -9   1   5        3.98       46.73     17.93 o 
  -8   1   5      541.11      617.91     71.85 o 
  -7   1   5     1425.31     1269.92     77.69 o 
  -6   1   5     1164.24     1101.46     74.49 o 
  -5   1   5     1695.21     1904.17     72.98 o 
  -4   1   5      336.40      310.84     26.67 o 
  -3   1   5     3638.08     3657.74     96.15 o 
  -2   1   5      420.90      359.03     23.05 o 
   0   1   5      555.97      543.43     31.54 o 
   1   1   5     3897.15     3606.88     71.05 o 
   2   1   5     7140.76     6803.34    153.89 o 
   3   1   5      375.84      271.19     28.28 o 
   4   1   5      202.09      184.45     19.54 o 
   5   1   5      187.26      171.32     22.88 o 
   6   1   5      143.59      170.14     31.47 o 
   7   1   5      340.38      396.77     54.66 o 
   8   1   5      659.41      620.17     67.72 o 
   9   1   5       36.65       64.73     24.46 o 
  10   1   5       39.37       48.57     29.10 o 
 -11   2   5       60.61       42.87     50.03 o 
 -10   2   5      546.89      543.21    127.14 o 
  -9   2   5      499.38      590.53     58.30 o 
  -8   2   5      231.17      231.72     33.98 o 
  -7   2   5       36.11       20.46     43.20 o 
  -6   2   5      751.04      729.88     48.72 o 
  -5   2   5     3641.97     3779.17    151.21 o 
  -4   2   5     2378.87     2367.51     82.70 o 
  -3   2   5     1452.06     1457.51     74.93 o 
  -2   2   5      888.96      897.08     50.33 o 
  -1   2   5     3341.78     3022.42     66.45 o 
   0   2   5     2948.61     2945.15    120.34 o 
   1   2   5     2654.71     2550.39     64.90 o 
   2   2   5     1618.33     1630.76     93.16 o 
   3   2   5      582.53      465.78     28.86 o 
   4   2   5     5104.40     5235.74    190.79 o 
   5   2   5     2364.80     2565.73    122.52 o 
   6   2   5      172.60      221.63     51.39 o 
   7   2   5      116.36       65.04     27.63 o 
   8   2   5      113.79      130.49     31.47 o 
   9   2   5      264.61      276.22     78.78 o 
 -10   3   5       63.96       43.54     39.24 o 
  -9   3   5        9.67        0.00     39.59 o 
  -8   3   5       39.52       40.26     21.32 o 
  -7   3   5       33.95       70.94     30.17 o 
  -6   3   5       70.86      109.28     33.05 o 
  -5   3   5        6.15       35.40     19.00 o 
  -4   3   5        2.50       13.85     16.88 o 
  -3   3   5       15.36       13.82     14.51 o 
  -2   3   5        6.45       40.06     19.67 o 
  -1   3   5     1629.69     1584.55     46.32 o 
   0   3   5     1358.89     1456.90     43.77 o 
   1   3   5       34.57       40.96     14.80 o 
   2   3   5       53.27       47.90     13.67 o 
   3   3   5      764.38      818.38     80.31 o 
   4   3   5       28.38       33.55     21.71 o 
   5   3   5      307.13      316.01     47.43 o 
   6   3   5      301.29      315.06     32.43 o 
   7   3   5       57.41       54.01     17.85 o 
   8   3   5        0.12       21.94     14.73 o 
   9   3   5        1.56       65.79     25.66 o 
 -10   4   5       95.88       90.27     40.26 o 
  -9   4   5      478.60      541.49     76.71 o 
  -8   4   5      416.87      426.37     69.94 o 
  -7   4   5       15.10       19.39     35.44 o 
  -6   4   5      373.24      282.64     36.21 o 
  -5   4   5     2470.27     2688.68    120.11 o 
  -4   4   5     7847.13     7867.11    418.34 o 
  -3   4   5      766.43      679.01     36.09 o 
  -2   4   5     3808.07     3789.02    109.49 o 
  -1   4   5     4085.84     4265.35    133.85 o 
   0   4   5     3380.26     3298.66     93.36 o 
   1   4   5      945.92      834.44     58.89 o 
   2   4   5      698.69      709.98     41.10 o 
   3   4   5      184.62      192.71     21.94 o 
   4   4   5      546.33      554.28     41.13 o 
   5   4   5     1827.17     1923.64     87.61 o 
   6   4   5     1427.38     1361.24     98.21 o 
   7   4   5        3.05        0.00     15.74 o 
   8   4   5      120.55      159.29     37.62 o 
   9   4   5      196.00      194.44     56.16 o 
 -10   5   5        1.78       40.61     27.16 o 
  -9   5   5       10.24       19.85     40.75 o 
  -8   5   5      400.85      436.03     65.30 o 
  -7   5   5      647.76      567.96     72.50 o 
  -6   5   5      795.55      668.47     77.73 o 
  -5   5   5       82.07      146.41     35.16 o 
  -4   5   5     1845.05     1910.19     98.14 o 
  -3   5   5     2013.21     2155.68     90.80 o 
  -2   5   5     6257.50     6305.83    246.63 o 
  -1   5   5      529.57      499.06     40.47 o 
   0   5   5      209.64      221.14     23.32 o 
   1   5   5     1022.03      950.15     47.01 o 
   2   5   5      962.48      966.46     50.62 o 
   3   5   5     1183.71     1235.14     69.51 o 
   4   5   5      813.91      730.76     45.38 o 
   5   5   5        2.56       21.88     17.39 o 
   6   5   5       15.68       30.85     14.89 o 
   7   5   5      384.17      369.31     43.13 o 
   8   5   5       82.17       84.00     76.78 o 
  -9   6   5       28.74       81.21     36.29 o 
  -8   6   5       49.52       46.20     40.79 o 
  -7   6   5       24.14       87.58     32.26 o 
  -6   6   5       12.20       61.54     63.23 o 
  -5   6   5      522.99      519.57     54.65 o 
  -4   6   5      239.18      251.36     38.05 o 
  -3   6   5       48.51       76.82     29.83 o 
  -2   6   5        5.61       42.37     14.16 o 
  -1   6   5      314.23      287.49     34.49 o 
   0   6   5      305.52      364.31     40.92 o 
   1   6   5       48.05       36.55     15.57 o 
   2   6   5      122.49      123.15     27.69 o 
   3   6   5      306.91      331.60     30.13 o 
   4   6   5      423.40      450.97     52.21 o 
   5   6   5      353.62      310.94     46.33 o 
   6   6   5        1.54        0.00     32.33 o 
   7   6   5       27.88       40.61     43.46 o 
   8   6   5       62.73       56.08     37.49 o 
  -8   7   5      192.59      247.83     57.41 o 
  -7   7   5      893.31      979.56    126.68 o 
  -6   7   5      293.69      267.47     40.54 o 
  -5   7   5      240.14      245.38     85.37 o 
  -4   7   5       14.13        3.18     27.38 o 
  -3   7   5       11.87        0.00     16.71 o 
  -2   7   5     1580.81     1633.47     92.93 o 
  -1   7   5     1379.45     1359.56     68.01 o 
   0   7   5        2.04       36.46     15.37 o 
   1   7   5     1019.31     1072.16     66.98 o 
   2   7   5     2412.38     2599.47    269.84 o 
   3   7   5     1859.08     1827.62    147.03 o 
   4   7   5       55.75       72.95     22.44 o 
   5   7   5      121.57      100.64     31.79 o 
   6   7   5      627.06      550.72    101.17 o 
   7   7   5      454.41      387.88     85.78 o 
  -7   8   5        0.00       79.18     59.94 o 
  -6   8   5      172.29      185.55     48.99 o 
  -5   8   5       20.12       42.43     22.60 o 
  -4   8   5       57.55        9.61     27.12 o 
  -3   8   5      345.38      397.75     73.16 o 
  -2   8   5      226.91      192.62     34.18 o 
  -1   8   5       97.83       94.11     26.68 o 
   0   8   5      601.47      655.55     48.74 o 
   1   8   5      382.64      478.21     46.82 o 
   2   8   5      159.84      158.54     32.62 o 
   3   8   5       36.09       89.57     26.14 o 
   4   8   5       43.84      114.63     33.51 o 
   5   8   5      163.71      147.18     31.80 o 
   6   8   5       77.76       94.71     25.76 o 
  -6   9   5       78.10       64.40     33.40 o 
  -5   9   5       10.30        3.81     31.72 o 
  -4   9   5        0.37       32.62     32.78 o 
  -3   9   5      229.45      159.46     41.63 o 
  -2   9   5      526.19      522.67     56.03 o 
  -1   9   5       49.12       69.98     28.03 o 
   0   9   5       32.58       33.59     21.73 o 
   1   9   5       89.30      119.36     28.56 o 
   2   9   5      161.77      222.87     47.02 o 
   3   9   5       23.00       63.62     20.68 o 
   4   9   5       52.48       55.22     25.19 o 
   5   9   5       16.61       66.93     32.85 o 
  -4  10   5      326.40      399.15    150.32 o 
  -3  10   5       84.30       58.78     48.93 o 
  -2  10   5        3.22       40.95     29.70 o 
  -1  10   5      483.41      461.59     87.11 o 
   0  10   5      482.74      468.25    102.24 o 
   1  10   5       65.48       25.83     23.25 o 
   2  10   5        7.90       95.49     26.28 o 
   3  10   5        7.91        4.46     22.69 o 
 -11   0   6       53.68       95.45     49.29 o 
 -10   0   6      742.40      669.13    128.00 o 
  -9   0   6      487.17      689.51    102.50 o 
  -8   0   6       46.89       10.18     30.85 o 
  -7   0   6     1306.05     1345.95    300.92 o 
  -6   0   6     3921.70     3790.05   1013.87 o 
  -5   0   6     6314.64     7336.04   2955.96 o 
  -4   0   6      214.28      185.43     43.76 o 
  -3   0   6     2576.39     2559.90    105.18 o 
  -2   0   6     1266.75     1125.69    215.44 o 
  -1   0   6    13789.90    13951.33    487.30 o 
   0   0   6     3978.16     3834.11    134.87 o 
   1   0   6     1999.23     1934.14    224.78 o 
   2   0   6     1655.90     1481.53    103.07 o 
   3   0   6     2423.73     2177.26     91.92 o 
   4   0   6     2280.42     2298.27    123.29 o 
   5   0   6      261.78      333.74     52.90 o 
   6   0   6       87.05      175.67     86.54 o 
   7   0   6      637.25      653.29    111.82 o 
   8   0   6      905.56     1041.47    125.40 o 
   9   0   6      391.31      373.68     98.16 o 
 -11   1   6        3.20       33.81     36.21 o 
 -10   1   6        0.77       37.75     50.65 o 
  -9   1   6       10.22       22.80     17.94 o 
  -8   1   6      298.70      246.48     58.55 o 
  -7   1   6       62.10       52.77     26.56 o 
  -6   1   6        7.57        9.34     22.89 o 
  -5   1   6       18.14        0.00     13.50 o 
  -4   1   6      303.36      284.39     27.74 o 
  -3   1   6     3157.28     3272.57     91.24 o 
  -2   1   6        9.80       12.44     17.19 o 
   0   1   6     1263.19     1207.80     42.30 o 
   1   1   6     2368.50     2273.22     57.99 o 
   2   1   6       13.98       10.27     22.92 o 
   3   1   6      355.91      431.88     28.11 o 
   4   1   6      130.65      109.57     19.56 o 
   5   1   6      192.78      255.73     32.65 o 
   6   1   6      718.21      673.86     67.33 o 
   7   1   6      528.60      572.03     54.96 o 
   8   1   6       28.65       59.90     17.58 o 
   9   1   6       17.29       16.19     18.56 o 
 -11   2   6      142.02      147.00     47.05 o 
 -10   2   6      125.47      132.72     45.47 o 
  -9   2   6        0.25       45.92     35.57 o 
  -8   2   6       81.32       24.39     27.29 o 
  -7   2   6      514.31      463.14     55.51 o 
  -6   2   6      873.87      856.24     52.11 o 
  -5   2   6      625.11      664.93     36.01 o 
  -4   2   6      114.21      110.43     16.65 o 
  -3   2   6      150.35      187.93     23.75 o 
  -2   2   6     2339.40     2406.69     69.99 o 
  -1   2   6     7555.37     8092.68    168.03 o 
   1   2   6      107.21      137.79     20.76 o 
   2   2   6      962.55      923.88     55.25 o 
   3   2   6     3490.41     3539.00    131.44 o 
   4   2   6     2266.42     2323.43    100.99 o 
   5   2   6      221.92      221.70     27.85 o 
   6   2   6        2.85       21.00     13.01 o 
   7   2   6       49.71       33.54     18.35 o 
   8   2   6       99.72      116.07     40.76 o 
   9   2   6       33.41       53.55     24.63 o 
 -10   3   6      369.39      267.90     84.17 o 
  -9   3   6      802.03      796.71     79.96 o 
  -8   3   6      717.37      774.27     78.20 o 
  -7   3   6      184.48      205.52     56.61 o 
  -6   3   6      549.69      524.75     60.83 o 
  -5   3   6     1419.07     1449.94     69.61 o 
  -4   3   6     2924.72     2905.19    108.00 o 
  -3   3   6     4393.25     4664.02    133.06 o 
  -2   3   6     2667.00     2707.72     77.40 o 
  -1   3   6     1510.90     1479.95     75.07 o 
   0   3   6     5747.11     5666.51    153.87 o 
   2   3   6     2778.01     2895.34     83.99 o 
   3   3   6        1.60        7.64      8.35 o 
   4   3   6     1167.17     1176.74     56.56 o 
   5   3   6     3169.20     3480.12    162.75 o 
   6   3   6      851.18      821.79     66.17 o 
   7   3   6        2.71       30.02     13.32 o 
   8   3   6      220.65      151.64     29.55 o 
   9   3   6      186.88      161.53     46.27 o 
 -10   4   6        2.08       10.14     29.99 o 
  -9   4   6        9.04       11.04     28.61 o 
  -8   4   6      234.72      326.13     86.88 o 
  -7   4   6      101.87       95.78     60.02 o 
  -6   4   6      163.89      171.09     38.33 o 
  -5   4   6      110.58      110.41     35.53 o 
  -4   4   6      421.83      433.71     48.82 o 
  -3   4   6      686.31      615.62     45.41 o 
  -2   4   6        2.37       45.64     16.18 o 
  -1   4   6       20.92       32.86     12.86 o 
   0   4   6      907.57      935.83     57.59 o 
   1   4   6      691.86      664.53     34.51 o 
   2   4   6      267.35      226.90     23.66 o 
   3   4   6      602.78      621.23     42.68 o 
   4   4   6      359.09      368.09     44.36 o 
   5   4   6      111.94       76.89     19.26 o 
   6   4   6      455.31      437.04     37.05 o 
   7   4   6      262.67      178.22     34.82 o 
   8   4   6        9.27       25.75     14.30 o 
   9   4   6        0.47       82.91     38.21 o 
  -9   5   6      277.71      485.69    112.52 o 
  -8   5   6      240.16      256.78     65.80 o 
  -7   5   6       70.50       92.66     39.11 o 
  -6   5   6        0.17       19.94     39.42 o 
  -5   5   6     1203.91     1237.52     70.31 o 
  -4   5   6     2753.63     2828.65    125.66 o 
  -3   5   6      704.71      677.25     42.36 o 
  -2   5   6      231.23      213.76     25.74 o 
  -1   5   6      517.07      508.81     51.39 o 
   0   5   6     2716.62     2675.72    103.80 o 
   1   5   6      567.86      583.03     43.43 o 
   2   5   6      250.06      231.05     31.33 o 
   3   5   6      103.16      113.65     24.37 o 
   4   5   6      423.23      445.74     51.41 o 
   5   5   6     1089.30     1107.24     81.90 o 
   6   5   6      308.68      278.51     43.34 o 
   7   5   6        0.43        5.33     19.96 o 
   8   5   6        7.05       38.08     44.13 o 
  -9   6   6        0.61      139.17     37.50 o 
  -8   6   6      132.21      203.78     53.28 o 
  -7   6   6      640.96      767.40     98.45 o 
  -6   6   6     1335.43     1438.95    136.17 o 
  -5   6   6      249.65      199.80     59.91 o 
  -4   6   6       22.12       41.15     33.57 o 
  -3   6   6     1617.55     1764.92    105.31 o 
  -2   6   6     3525.97     3683.34    168.23 o 
  -1   6   6      847.76      920.09     57.25 o 
   0   6   6      361.17      342.01     35.84 o 
   1   6   6      354.08      402.83     40.92 o 
   2   6   6     1883.58     2061.16    100.43 o 
   3   6   6     1558.31     1561.14    119.88 o 
   4   6   6       73.05      108.40     37.85 o 
   5   6   6        6.07        0.00     14.27 o 
   6   6   6       56.68       86.73     15.03 o 
   7   6   6      231.60      147.24     47.33 o 
   8   6   6      206.60      177.46     44.81 o 
  -8   7   6        6.88        0.00     23.97 o 
  -7   7   6       17.15       49.13     42.98 o 
  -6   7   6       61.92      123.59     33.16 o 
  -5   7   6       43.82       82.12     32.10 o 
  -4   7   6      358.32      331.33     43.21 o 
  -3   7   6       19.80       33.31     24.20 o 
  -2   7   6       11.55       41.06     18.42 o 
  -1   7   6       55.66       46.58     19.36 o 
   0   7   6       20.15       26.49     25.60 o 
   1   7   6       45.82       70.94     32.66 o 
   2   7   6        0.12       12.89     17.66 o 
   3   7   6       37.26       40.64     15.98 o 
   4   7   6      123.60      115.00     30.40 o 
   5   7   6        3.66       24.98     17.03 o 
   6   7   6        1.22       20.71     26.71 o 
   7   7   6       11.50       22.75     17.21 o 
  -7   8   6       64.17       91.67     59.76 o 
  -6   8   6      188.75      247.26     55.02 o 
  -5   8   6      162.03      127.03     44.22 o 
  -4   8   6       69.82       81.72     18.35 o 
  -3   8   6      343.14      362.31     45.70 o 
  -2   8   6      308.29      357.47     59.22 o 
  -1   8   6      254.25      203.76     41.61 o 
   0   8   6      240.59      337.38     39.30 o 
   1   8   6        0.66       49.43     17.17 o 
   2   8   6     1248.72     1285.60    109.99 o 
   3   8   6      713.30      755.21     75.34 o 
   4   8   6        1.99        5.23     23.56 o 
   5   8   6       14.61        0.00     19.46 o 
   6   8   6       67.66       43.88     32.40 o 
  -6   9   6        1.63       24.21     27.56 o 
  -5   9   6      150.34      130.59    106.88 o 
  -4   9   6      627.76      640.89    129.55 o 
  -3   9   6      128.43       79.26     31.70 o 
  -2   9   6       29.59       43.92     22.35 o 
  -1   9   6      127.14      214.04     46.54 o 
   0   9   6      118.71      152.95     38.06 o 
   1   9   6      699.59      684.74     80.85 o 
   2   9   6      177.78      153.56     39.63 o 
   3   9   6       12.52       15.63     25.61 o 
   4   9   6      134.46      105.16     44.44 o 
   5   9   6      249.97      235.55     55.26 o 
  -4  10   6        7.13       26.12     36.92 o 
  -3  10   6        2.43       29.55     22.90 o 
  -2  10   6        0.85        8.23     43.92 o 
  -1  10   6        3.58        4.67     42.78 o 
   0  10   6       19.55       24.94     23.85 o 
   1  10   6        0.09        0.00     36.23 o 
   2  10   6        3.91       22.42     27.42 o 
   3  10   6        5.64       30.17     38.10 o 
 -11   1   7      332.44      286.58     69.47 o 
 -10   1   7      517.61      480.27     72.02 o 
  -9   1   7       26.33      173.46     59.92 o 
  -8   1   7       39.78       43.60     30.68 o 
  -7   1   7      378.75      434.89     34.58 o 
  -6   1   7     2981.09     2944.12    118.08 o 
  -5   1   7     4209.31     4370.17    157.96 o 
  -4   1   7       25.70       10.12     16.02 o 
  -3   1   7     1615.23     1598.55     87.89 o 
  -2   1   7     2097.76     1962.13     66.75 o 
  -1   1   7     5601.60     5631.71    238.18 o 
   0   1   7     4004.75     4037.81    110.53 o 
   1   1   7      327.16      337.17     35.31 o 
   2   1   7       73.01       45.10     10.84 o 
   3   1   7     4166.07     4353.84    171.80 o 
   4   1   7     2952.55     3158.48    126.83 o 
   5   1   7      752.04      840.16     83.11 o 
   6   1   7        2.02       49.89     18.42 o 
   7   1   7      165.13      161.66     33.74 o 
   8   1   7      465.40      426.31     49.69 o 
   9   1   7      225.80      234.00     81.92 o 
 -10   2   7      101.01       93.73     52.10 o 
  -9   2   7      254.87      349.48     59.12 o 
  -8   2   7      438.63      454.27     46.31 o 
  -7   2   7      202.97      163.65     33.29 o 
  -6   2   7       17.36       42.80     19.87 o 
  -5   2   7     1114.09     1246.95    104.45 o 
  -4   2   7     1498.30     1606.54     73.23 o 
  -3   2   7     1933.10     1871.19     93.89 o 
  -2   2   7       13.46        2.95     15.55 o 
  -1   2   7     1962.21     1944.18     72.98 o 
   0   2   7      774.90      688.31     44.15 o 
   1   2   7     4617.57     4605.72    130.00 o 
   2   2   7     1051.60      973.55     57.38 o 
   3   2   7       39.11       14.23     11.55 o 
   4   2   7      543.05      606.33     44.43 o 
   5   2   7      748.27      820.73     43.81 o 
   6   2   7      968.13      961.23     71.11 o 
   7   2   7      399.06      429.29     62.41 o 
   8   2   7        6.03       51.16     23.54 o 
   9   2   7        5.52       71.61     39.81 o 
 -10   3   7       22.67        7.10     35.22 o 
  -9   3   7       71.03       50.10     25.50 o 
  -8   3   7       22.46       56.71     41.06 o 
  -7   3   7        2.68       28.69     24.00 o 
  -6   3   7      146.06      132.53     30.27 o 
  -5   3   7     1453.40     1553.85     74.09 o 
  -4   3   7      417.65      423.93     42.84 o 
  -3   3   7      771.14      776.39     43.01 o 
  -2   3   7     1971.88     2209.93     71.02 o 
  -1   3   7        6.76        7.17     23.23 o 
   0   3   7      362.79      360.95     45.82 o 
   1   3   7      289.45      316.66     33.72 o 
   2   3   7        3.27       29.60      9.90 o 
   3   3   7       42.59       50.04     30.63 o 
   4   3   7        0.35        3.62     19.53 o 
   5   3   7      234.53      202.36     30.39 o 
   6   3   7      638.32      588.01     47.65 o 
   7   3   7      280.09      211.25     44.07 o 
   8   3   7       37.15       60.18     21.25 o 
   9   3   7        1.01        0.00     34.98 o 
 -10   4   7       21.08       44.53     33.64 o 
  -9   4   7      614.72      541.93     93.27 o 
  -8   4   7      963.35     1017.28     94.70 o 
  -7   4   7      623.46      602.36     50.89 o 
  -6   4   7       68.45       68.09     24.97 o 
  -5   4   7      630.12      685.95     94.74 o 
  -4   4   7     2134.54     2007.42     82.75 o 
  -3   4   7     3081.33     3018.78    112.38 o 
  -2   4   7     2704.06     2884.83    106.98 o 
  -1   4   7      156.01      172.71     21.62 o 
   0   4   7     1892.63     1842.21     82.08 o 
   1   4   7     1773.14     1753.37     78.57 o 
   2   4   7     2910.78     3162.47    152.19 o 
   3   4   7      246.60      245.59     28.61 o 
   4   4   7      132.87      149.07     26.24 o 
   5   4   7      451.86      505.37     49.24 o 
   6   4   7      407.36      433.70     46.64 o 
   7   4   7      177.24      179.48     31.80 o 
   8   4   7        0.07       26.31     20.53 o 
  -9   5   7      231.81      217.37     57.26 o 
  -8   5   7        7.24       10.75     30.74 o 
  -7   5   7      446.08      524.44     59.28 o 
  -6   5   7      390.00      320.53     44.40 o 
  -5   5   7      566.63      674.75     56.18 o 
  -4   5   7      595.46      568.21     53.25 o 
  -3   5   7      489.48      461.54     50.05 o 
  -2   5   7      609.91      630.80     48.78 o 
  -1   5   7      640.57      662.44     44.26 o 
   0   5   7      482.86      425.94     53.26 o 
   1   5   7        4.69       20.93      9.62 o 
   2   5   7      828.54      987.12     90.17 o 
   3   5   7      593.96      596.08     37.65 o 
   4   5   7      377.01      398.74     40.99 o 
   5   5   7       17.98       12.54     15.09 o 
   6   5   7      129.55      106.12     18.55 o 
   7   5   7       47.98       79.06     26.80 o 
   8   5   7      167.96      137.42     49.24 o 
  -9   6   7       61.82       43.17     56.85 o 
  -8   6   7       21.88       98.12     35.18 o 
  -7   6   7        1.11        0.00     24.70 o 
  -6   6   7       53.81       75.97     40.59 o 
  -5   6   7       37.33       76.17     31.95 o 
  -4   6   7       82.66       61.03     25.90 o 
  -3   6   7      553.21      450.67     36.55 o 
  -2   6   7        2.24       47.13     17.68 o 
  -1   6   7      202.96      188.24     28.22 o 
   0   6   7      273.52      287.82     32.62 o 
   1   6   7      348.48      347.63     28.08 o 
   2   6   7       54.14       62.46     17.59 o 
   3   6   7        2.22       23.63     16.93 o 
   4   6   7       83.70       69.13     24.16 o 
   5   6   7      425.14      391.61     42.23 o 
   6   6   7       48.48       58.34     23.47 o 
   7   6   7        0.35       33.98     45.75 o 
  -8   7   7        3.01       44.63     34.68 o 
  -7   7   7      254.18      239.85     47.43 o 
  -6   7   7      570.11      690.63    100.33 o 
  -5   7   7      278.91      341.24     47.02 o 
  -4   7   7      157.89      181.07     46.61 o 
  -3   7   7      204.72      181.47     51.94 o 
  -2   7   7     1161.76     1133.17    101.68 o 
  -1   7   7     1810.73     1762.82    132.40 o 
   0   7   7      439.46      414.24     42.71 o 
   1   7   7        1.01        4.32     22.43 o 
   2   7   7      361.88      312.40     43.41 o 
   3   7   7      450.39      530.10     52.32 o 
   4   7   7      605.52      547.04     58.67 o 
   5   7   7      346.41      369.51     50.01 o 
   6   7   7       45.43       81.55     37.86 o 
  -7   8   7       61.41       45.91     62.95 o 
  -6   8   7       32.08       27.02     42.26 o 
  -5   8   7       45.63       50.41     33.66 o 
  -4   8   7      116.93      113.11     35.71 o 
  -3   8   7      352.41      302.46     49.71 o 
  -2   8   7      280.02      246.92     47.70 o 
  -1   8   7       15.97       40.90     26.17 o 
   0   8   7      414.48      466.17     50.32 o 
   1   8   7      576.17      540.25     46.72 o 
   2   8   7      113.09      136.90     31.06 o 
   3   8   7      189.22      135.02     30.91 o 
   4   8   7       69.73       55.67     22.81 o 
   5   8   7      276.24      263.17     57.44 o 
  -6   9   7       21.56       48.63     27.26 o 
  -5   9   7        7.59       51.94     28.44 o 
  -4   9   7       28.00       43.80     35.69 o 
  -3   9   7        6.35       33.95     36.09 o 
  -2   9   7      169.81      185.52     61.01 o 
  -1   9   7       17.41       11.91     24.34 o 
   0   9   7       59.03       62.46     34.39 o 
   1   9   7       20.28       38.04     20.13 o 
   2   9   7        1.29       29.59     16.38 o 
   3   9   7        8.94       61.63     29.74 o 
   4   9   7       26.23       65.82     27.06 o 
  -3  10   7      456.57      333.85    102.75 o 
  -2  10   7       96.11       84.72     31.79 o 
  -1  10   7        6.96      106.22    257.46 o 
   0  10   7      268.67      242.59     53.43 o 
   1  10   7      476.97      447.33    108.19 o 
   2  10   7       76.32       45.08     23.57 o 
 -10   0   8      274.30      165.49     78.61 o 
  -9   0   8      690.52      642.81    179.17 o 
  -8   0   8      142.81      197.40    116.01 o 
  -7   0   8     1373.15     1386.61    136.33 o 
  -6   0   8     3825.46     4449.88    473.51 o 
  -5   0   8     2523.35     3005.20    336.68 o 
  -4   0   8     1341.85     1585.21    235.91 o 
  -3   0   8      604.70      672.60     80.58 o 
  -2   0   8     8704.01    10278.10    618.43 o 
  -1   0   8    13331.62    13682.61    778.57 o 
   0   0   8     6944.35     6915.02    261.51 o 
   1   0   8     2059.94     2088.16    165.72 o 
   2   0   8      449.35      445.24     78.98 o 
   3   0   8     7067.52     7932.75    492.95 o 
   4   0   8     3431.95     3434.21    197.62 o 
   5   0   8     2058.84     2042.89    122.43 o 
   6   0   8      282.38      200.59     47.26 o 
   7   0   8       20.80       62.83     25.53 o 
   8   0   8      502.26      372.58     86.74 o 
   9   0   8      235.46      130.06     72.29 o 
 -10   1   8        3.35       48.07     73.01 o 
  -9   1   8       99.92      214.00     49.46 o 
  -8   1   8      595.64      544.59     51.95 o 
  -7   1   8      429.94      474.90     49.74 o 
  -6   1   8        3.99       62.31     20.79 o 
  -5   1   8      706.67      871.19     47.69 o 
  -4   1   8      250.64      236.56     24.85 o 
  -3   1   8     2153.10     2242.58     68.82 o 
  -2   1   8     1493.59     1294.09     71.85 o 
  -1   1   8      155.93      209.39     31.39 o 
   0   1   8      305.00      322.21     32.12 o 
   1   1   8      871.34      863.46     68.71 o 
   2   1   8      730.72      717.12     45.79 o 
   3   1   8      751.77      898.99     69.08 o 
   4   1   8        5.01       43.66     24.76 o 
   5   1   8       60.99       56.39     15.98 o 
   6   1   8      488.19      494.99     39.83 o 
   7   1   8      224.90      219.58     48.00 o 
   8   1   8        1.56       27.05     40.05 o 
   9   1   8        6.69       17.46     33.42 o 
 -10   2   8      125.89      146.54    113.26 o 
  -9   2   8      164.10      186.91     43.60 o 
  -8   2   8       69.53       64.50     25.73 o 
  -7   2   8        1.63       65.28     25.25 o 
  -6   2   8     1996.85     2174.83     99.40 o 
  -5   2   8     3159.20     3314.95    133.32 o 
  -4   2   8      636.60      672.77     38.85 o 
  -3   2   8      223.79      193.26     21.80 o 
  -2   2   8     1049.86      930.52     54.15 o 
  -1   2   8      927.52      785.91     53.82 o 
   0   2   8     1613.61     1602.33     80.35 o 
   1   2   8      217.10      195.53     18.97 o 
   2   2   8        3.49       24.68      8.05 o 
   3   2   8      715.22      666.43     57.88 o 
   4   2   8      784.35      825.44     66.81 o 
   5   2   8      130.41      102.21     32.09 o 
   6   2   8        7.77       34.99     16.34 o 
   7   2   8      112.13      197.17     74.99 o 
   8   2   8       71.39      113.81     45.39 o 
 -10   3   8        0.03        0.00     99.47 o 
  -9   3   8      294.79      273.76     43.08 o 
  -8   3   8      571.60      562.39     55.48 o 
  -7   3   8     1019.25     1024.90     77.13 o 
  -6   3   8      150.25      175.74     38.55 o 
  -5   3   8       79.17       51.51     19.15 o 
  -4   3   8      892.56      940.03     56.21 o 
  -3   3   8     4294.08     4511.78    163.48 o 
  -2   3   8     3502.57     3656.97    137.09 o 
  -1   3   8       23.12       42.71     16.11 o 
   0   3   8     2958.66     2971.85    135.31 o 
   1   3   8     2239.80     2242.83     88.20 o 
   2   3   8     2001.30     2057.28     90.28 o 
   3   3   8      360.82      352.39     39.62 o 
   4   3   8        7.89       53.18     30.43 o 
   5   3   8      311.11      306.85     45.58 o 
   6   3   8     1162.84     1204.36     93.93 o 
   7   3   8      303.50      325.56     57.64 o 
   8   3   8       15.30       46.52     37.53 o 
 -10   4   8       31.60       63.00     41.88 o 
  -9   4   8       26.44        0.00     24.04 o 
  -8   4   8        4.18       14.85     22.85 o 
  -7   4   8       68.00       65.30     31.02 o 
  -6   4   8       80.08       68.32     36.76 o 
  -5   4   8      347.32      388.40     33.24 o 
  -4   4   8      183.47      183.49     23.88 o 
  -3   4   8       18.61       52.59     12.55 o 
  -2   4   8      324.39      329.00     36.86 o 
  -1   4   8      594.00      672.34     44.74 o 
   0   4   8      842.34      776.50     49.26 o 
   1   4   8        2.64       30.73     16.02 o 
   2   4   8      696.64      634.98     72.44 o 
   3   4   8       75.18       74.67     15.17 o 
   4   4   8      134.36      119.04     25.62 o 
   5   4   8        0.51        0.00     27.88 o 
   6   4   8       19.01        8.77     10.60 o 
   7   4   8       10.81       49.15     38.00 o 
   8   4   8       38.82       43.71     31.79 o 
  -9   5   8      141.33      188.71     55.36 o 
  -8   5   8      275.64      312.90     56.02 o 
  -7   5   8      173.59      250.41     49.62 o 
  -6   5   8        2.08       34.41     35.10 o 
  -5   5   8       50.98       81.21     24.10 o 
  -4   5   8      291.04      286.66     34.41 o 
  -3   5   8     1028.47     1015.75     56.53 o 
  -2   5   8      788.40      763.29     75.86 o 
  -1   5   8        7.52        6.54     17.98 o 
   0   5   8      332.92      338.18     38.05 o 
   1   5   8      531.19      615.55     63.99 o 
   2   5   8      401.61      416.58     28.46 o 
   3   5   8        2.95        0.00     12.59 o 
   4   5   8       25.46       25.95     23.80 o 
   5   5   8       76.08      115.66     24.94 o 
   6   5   8       20.84       31.24     32.54 o 
   7   5   8       98.13      141.46     38.95 o 
  -9   6   8      135.83      150.50     46.82 o 
  -8   6   8       24.40       37.55     28.56 o 
  -7   6   8       66.68       80.50     31.80 o 
  -6   6   8      535.60      528.32     69.88 o 
  -5   6   8     1722.91     1911.93     87.24 o 
  -4   6   8       37.35       73.26     24.47 o 
  -3   6   8      257.30      276.48     37.74 o 
  -2   6   8       77.86      101.57     21.60 o 
  -1   6   8      372.52      391.72     30.21 o 
   0   6   8      890.77      944.92     51.42 o 
   1   6   8      255.05      229.81     44.42 o 
   2   6   8      148.27      156.63     29.59 o 
   3   6   8      103.77      128.84     30.65 o 
   4   6   8      904.18      903.35     75.88 o 
   5   6   8      126.70       66.47     25.91 o 
   6   6   8        0.55       24.78     11.88 o 
   7   6   8       43.18       30.12     30.72 o 
  -8   7   8       18.29      104.24     61.10 o 
  -7   7   8       45.79       27.44     41.09 o 
  -6   7   8        4.62       40.10     27.52 o 
  -5   7   8       56.47       27.50     21.78 o 
  -4   7   8       11.13       71.23     30.24 o 
  -3   7   8       34.51       24.31     19.97 o 
  -2   7   8       39.95       38.38     17.82 o 
  -1   7   8       32.77       32.72     14.50 o 
   0   7   8        0.62       32.39     18.03 o 
   1   7   8       18.86       17.56     14.37 o 
   2   7   8       82.57       80.96     21.04 o 
   3   7   8       25.98       42.61     18.82 o 
   4   7   8        0.97       58.48     21.74 o 
   5   7   8        8.10       46.47     30.38 o 
   6   7   8       68.67       55.33     28.69 o 
  -7   8   8        6.21       32.86     43.96 o 
  -6   8   8      283.30      260.37     66.54 o 
  -5   8   8      391.50      570.83     85.05 o 
  -4   8   8      153.30      216.64     49.96 o 
  -3   8   8      145.44       80.02     42.21 o 
  -2   8   8      325.90      325.46     54.88 o 
  -1   8   8      325.07      377.93     42.84 o 
   0   8   8      314.87      364.08     39.97 o 
   1   8   8      339.03      323.29     37.88 o 
   2   8   8        6.99       44.44     24.61 o 
   3   8   8      602.26      498.34     63.82 o 
   4   8   8      291.96      221.61     82.60 o 
   5   8   8      105.23      140.08     38.47 o 
  -5   9   8        5.05        6.56     24.40 o 
  -4   9   8      408.36      399.01     76.07 o 
  -3   9   8      768.59      761.79    169.95 o 
  -2   9   8      286.36      265.15     47.91 o 
  -1   9   8       90.48       96.29     29.86 o 
   0   9   8      108.82      199.57     42.92 o 
   1   9   8      704.69      716.60     96.78 o 
   2   9   8      457.39      421.66     81.30 o 
   3   9   8      216.20      176.67     38.82 o 
  -2  10   8       84.43       16.73     35.21 o 
  -1  10   8       32.54       11.39     23.16 o 
   0  10   8        5.13       19.67     36.24 o 
   1  10   8       15.14       38.54     28.05 o 
 -10   1   9      191.61      295.81     63.73 o 
  -9   1   9      280.23      360.83     56.86 o 
  -8   1   9      128.89      140.04     41.00 o 
  -7   1   9        7.53       92.41     27.39 o 
  -6   1   9     1143.52     1034.88     53.91 o 
  -5   1   9     4223.57     4521.97    231.64 o 
  -4   1   9     3740.95     3871.11    166.74 o 
  -3   1   9      405.40      427.78     37.93 o 
  -2   1   9     1423.00     1609.68     91.09 o 
  -1   1   9      846.79      772.36     45.08 o 
   0   1   9     5557.41     5912.96    217.31 o 
   1   1   9     3938.93     4007.35    193.05 o 
   2   1   9        5.40       58.84     28.90 o 
   3   1   9     1450.00     1424.61    151.78 o 
   4   1   9     2198.16     2189.36    125.35 o 
   5   1   9     1821.73     1903.60    181.05 o 
   6   1   9       60.24      110.43     38.85 o 
   7   1   9       47.77       84.85     37.93 o 
   8   1   9       64.17      118.77     45.56 o 
 -10   2   9        2.70       58.38     41.48 o 
  -9   2   9      138.00      153.56     37.92 o 
  -8   2   9      236.79      223.53     41.06 o 
  -7   2   9      708.79      773.49     61.55 o 
  -6   2   9      327.36      419.65     68.76 o 
  -5   2   9        3.30       26.87     14.19 o 
  -4   2   9      228.58      220.44     28.15 o 
  -3   2   9     2017.94     2013.72    100.06 o 
  -2   2   9     6089.52     5887.55    209.81 o 
  -1   2   9     1016.43      840.54     77.03 o 
   0   2   9        0.85       14.31     17.68 o 
   1   2   9     1009.92      939.77     52.82 o 
   2   2   9     3213.10     3255.58    153.87 o 
   3   2   9     1120.25     1117.02     68.64 o 
   4   2   9       91.82       91.32     25.22 o 
   5   2   9       16.38       10.17     20.67 o 
   6   2   9      113.99      151.58     44.38 o 
   7   2   9      289.76      375.38     66.19 o 
   8   2   9       84.63       54.35     35.87 o 
 -10   3   9       11.66       46.52     61.11 o 
  -9   3   9       26.75       81.77     50.06 o 
  -8   3   9       81.46      129.14     34.41 o 
  -7   3   9       42.05       64.88     29.77 o 
  -6   3   9      791.88      754.17     70.52 o 
  -5   3   9        1.14        6.80     17.25 o 
  -4   3   9        9.55       50.86     16.93 o 
  -3   3   9       37.12       45.31     19.41 o 
  -2   3   9      107.28      120.69     17.40 o 
  -1   3   9      119.94      113.25     16.89 o 
   0   3   9        0.79       24.76     10.50 o 
   1   3   9      710.69      724.58     54.32 o 
   2   3   9       19.35       20.85     22.41 o 
   3   3   9      612.24      606.85     57.57 o 
   4   3   9      278.05      231.85     42.19 o 
   5   3   9       93.27       81.34     23.69 o 
   6   3   9        6.65       10.72     35.17 o 
   7   3   9       50.83       66.68     47.22 o 
   8   3   9       81.59       90.03     37.67 o 
  -9   4   9       24.85      100.21     35.29 o 
  -8   4   9      606.66      636.65     62.72 o 
  -7   4   9      950.81     1048.46     89.43 o 
  -6   4   9      264.61      270.40     37.55 o 
  -5   4   9      346.38      305.01     37.21 o 
  -4   4   9       27.00       59.84     23.26 o 
  -3   4   9     1192.42     1191.96     65.59 o 
  -2   4   9     2214.95     2289.23    107.15 o 
  -1   4   9      759.32      687.42     39.20 o 
   0   4   9      613.86      642.07     48.62 o 
   1   4   9     1584.18     1532.58     80.07 o 
   2   4   9     1207.79     1280.32     59.95 o 
   3   4   9      157.53      130.01     39.97 o 
   4   4   9       71.20      103.77     35.50 o 
   5   4   9       65.40       61.50     26.52 o 
   6   4   9      795.65      857.60     82.07 o 
   7   4   9      564.68      432.84     97.40 o 
  -9   5   9      371.83      435.82     97.86 o 
  -8   5   9      127.24      168.04     41.92 o 
  -7   5   9       48.91       36.18     33.94 o 
  -6   5   9      288.60      330.21     57.04 o 
  -5   5   9     1211.97     1336.90    107.30 o 
  -4   5   9      227.36      181.68     29.71 o 
  -3   5   9      313.92      331.89     25.64 o 
  -2   5   9      317.37      270.75     37.58 o 
  -1   5   9      425.44      428.57     49.77 o 
   0   5   9      651.67      667.81     39.85 o 
   1   5   9      172.34      173.43     31.64 o 
   2   5   9      162.98      195.30     33.64 o 
   3   5   9       27.43       22.32     10.70 o 
   4   5   9     1091.13     1201.86     99.71 o 
   5   5   9       16.47       70.15     21.96 o 
   6   5   9       68.69       93.11     32.17 o 
   7   5   9        1.68        0.00     27.43 o 
  -8   6   9        6.34       69.26     33.64 o 
  -7   6   9       36.08      117.96     41.65 o 
  -6   6   9       64.88       93.93     25.72 o 
  -5   6   9      116.99      109.83     31.24 o 
  -4   6   9        0.09       18.31     20.96 o 
  -3   6   9      237.80      183.69     29.83 o 
  -2   6   9      930.13      837.31     69.57 o 
  -1   6   9      549.37      525.81     47.63 o 
   0   6   9        1.09        5.37     12.82 o 
   1   6   9      897.10      810.99     63.27 o 
   2   6   9       92.50       90.67     18.41 o 
   3   6   9        0.54       13.18     11.04 o 
   4   6   9      173.12      100.64     30.63 o 
   5   6   9      107.21       63.85     25.78 o 
   6   6   9        1.36       49.85     24.49 o 
  -7   7   9        2.47        8.11     32.58 o 
  -6   7   9      215.46      226.14     46.36 o 
  -5   7   9      635.75      747.31    113.73 o 
  -4   7   9      423.16      435.25     49.87 o 
  -3   7   9      258.20      379.17     47.60 o 
  -2   7   9       23.66        3.59     20.42 o 
  -1   7   9      930.59     1009.57     88.19 o 
   0   7   9      908.18      898.82     90.63 o 
   1   7   9      462.42      420.83     46.03 o 
   2   7   9       52.40       48.20     12.44 o 
   3   7   9      359.72      393.09     45.64 o 
   4   7   9      618.46      650.25     79.40 o 
   5   7   9      208.03      195.35     57.99 o 
  -6   8   9      114.08       87.39     63.81 o 
  -5   8   9        0.54        0.39     20.80 o 
  -4   8   9      468.02      519.59     75.87 o 
  -3   8   9      749.68      721.15    101.51 o 
  -2   8   9      419.12      364.02     53.98 o 
  -1   8   9      125.84       81.89     23.85 o 
   0   8   9      152.43      167.55     33.73 o 
   1   8   9      255.12      218.67     37.70 o 
   2   8   9      270.45      318.92     47.93 o 
   3   8   9       93.53      102.96     31.80 o 
   4   8   9       46.13       28.70     17.52 o 
  -5   9   9       98.69       84.83     30.81 o 
  -4   9   9       49.53       61.07     24.88 o 
  -3   9   9        3.53       76.02     30.93 o 
  -2   9   9        1.73       25.45     18.39 o 
  -1   9   9        0.96       23.45     20.79 o 
   0   9   9        5.01       18.53     28.98 o 
   1   9   9      163.07       98.38     35.73 o 
   2   9   9      194.49      132.08     24.64 o 
   3   9   9        0.66       37.47     29.24 o 
 -10   0  10      325.71      199.16     74.22 o 
  -9   0  10     1269.88     1330.80    300.44 o 
  -8   0  10     1063.10     1075.85    142.26 o 
  -7   0  10      230.66      178.45     51.06 o 
  -6   0  10     3432.12     3497.75    340.15 o 
  -5   0  10     2954.41     2830.12    178.35 o 
  -4   0  10     3500.77     3903.24    218.16 o 
  -3   0  10       11.50       19.13     14.60 o 
  -2   0  10        0.15        8.39     30.68 o 
  -1   0  10     1608.50     1608.02    101.80 o 
   0   0  10     2136.81     1917.10    168.41 o 
   1   0  10     1061.90     1229.48    150.62 o 
   2   0  10     1144.92     1164.71    148.72 o 
   3   0  10        4.91      112.70     72.50 o 
   4   0  10     1220.77     1377.28    178.14 o 
   5   0  10     2059.63     2130.15    290.55 o 
   6   0  10       45.57       32.97     22.18 o 
   7   0  10        0.13       46.54    109.99 o 
   8   0  10       99.37       95.00     73.18 o 
 -10   1  10       16.34       21.18     49.92 o 
  -9   1  10        1.33        6.41     31.82 o 
  -8   1  10      410.58      427.48     55.29 o 
  -7   1  10      744.98      837.54    180.28 o 
  -6   1  10      106.91      117.03     32.40 o 
  -5   1  10      234.83      271.17     50.13 o 
  -4   1  10       95.25      108.86     20.12 o 
  -3   1  10      494.69      461.79     57.00 o 
  -2   1  10     2279.86     2251.72    102.05 o 
  -1   1  10        2.42       27.75     14.24 o 
   0   1  10       51.53       26.34     28.19 o 
   1   1  10       54.60       29.62     46.70 o 
   2   1  10      327.84      290.58     58.10 o 
   3   1  10      475.46      427.67    139.34 o 
   4   1  10      207.61      194.90     47.00 o 
   5   1  10       57.77       29.56     68.27 o 
   6   1  10        4.05       78.54     43.33 o 
   7   1  10      293.05      296.78     54.56 o 
   8   1  10        6.28       42.33     44.65 o 
 -10   2  10       20.97       37.56     78.16 o 
  -9   2  10       87.48      130.95     74.59 o 
  -8   2  10       49.43      114.40     34.52 o 
  -7   2  10       25.28       89.23     26.27 o 
  -6   2  10       10.59       10.95     17.34 o 
  -5   2  10       49.34       40.50     24.05 o 
  -4   2  10      873.80      998.11     74.43 o 
  -3   2  10       92.52       82.87     16.67 o 
  -2   2  10      222.21      227.88     29.58 o 
  -1   2  10      881.47      840.33     75.06 o 
   0   2  10     1661.80     1741.05     77.49 o 
   1   2  10     1747.44     1741.02     94.00 o 
   2   2  10      154.71      152.71     51.01 o 
   3   2  10      461.89      393.77    105.80 o 
   4   2  10      830.75      919.96     88.87 o 
   5   2  10      338.17      300.24     94.62 o 
   6   2  10       56.36       79.88     36.57 o 
   7   2  10        9.55       59.31     37.32 o 
   8   2  10        1.53       21.21     35.41 o 
 -10   3  10       58.26       79.25     40.46 o 
  -9   3  10        0.94       30.29     24.28 o 
  -8   3  10      203.81      270.69     45.69 o 
  -7   3  10      600.26      671.42     63.12 o 
  -6   3  10     1075.83     1098.60     91.93 o 
  -5   3  10      876.70      879.11     47.48 o 
  -4   3  10       25.24       43.13     29.73 o 
  -3   3  10     1223.66     1217.26     61.48 o 
  -2   3  10     4584.61     4612.25    302.54 o 
  -1   3  10     2028.07     1939.93    100.23 o 
   0   3  10       20.04       26.17     32.24 o 
   1   3  10      939.26      955.21     51.11 o 
   2   3  10     1468.74     1672.27     95.52 o 
   3   3  10      619.89      624.98     87.22 o 
   4   3  10      222.63      180.35     75.12 o 
   5   3  10        6.81        0.00     39.01 o 
   6   3  10      159.17      138.37     87.81 o 
   7   3  10      387.96      361.99     87.42 o 
  -9   4  10       57.34       73.12     35.62 o 
  -8   4  10        9.08       31.21     28.10 o 
  -7   4  10      143.89      118.73     32.05 o 
  -6   4  10        0.44       34.64     30.40 o 
  -5   4  10      316.25      338.73     48.22 o 
  -4   4  10      275.30      312.50     32.06 o 
  -3   4  10       96.95       68.44     17.49 o 
  -2   4  10       33.47       28.32     26.11 o 
  -1   4  10      100.31      115.83     24.70 o 
   0   4  10     1424.03     1476.75     94.80 o 
   1   4  10        4.44       31.46     16.51 o 
   2   4  10       48.31       60.29     28.11 o 
   3   4  10        2.54       45.07     19.96 o 
   4   4  10       13.99       74.38     50.25 o 
   5   4  10      159.12      164.68     62.60 o 
   6   4  10       45.70      119.17     40.51 o 
   7   4  10        0.34       36.61     30.52 o 
  -9   5  10       25.29      106.85     41.74 o 
  -8   5  10       43.53       21.13     51.81 o 
  -7   5  10      264.14      270.07     53.67 o 
  -6   5  10      623.33      638.37     57.84 o 
  -5   5  10       98.15       88.21     24.18 o 
  -4   5  10      181.00       90.45     22.15 o 
  -3   5  10      591.73      515.95     49.56 o 
  -2   5  10       67.36       65.97     16.19 o 
  -1   5  10      220.04      236.54     31.60 o 
   0   5  10       78.46       74.46     32.71 o 
   1   5  10       13.00       24.31     21.94 o 
   2   5  10       24.37       20.58     28.51 o 
   3   5  10      825.77      843.16     83.75 o 
   4   5  10      542.00      579.17     56.66 o 
   5   5  10       18.19       69.78     41.91 o 
   6   5  10      122.86      176.58     52.02 o 
  -8   6  10      171.73      204.83     50.00 o 
  -7   6  10      131.49      151.64     76.92 o 
  -6   6  10       69.78       85.25     36.76 o 
  -5   6  10      836.29      826.31     82.76 o 
  -4   6  10      684.68      564.32     61.46 o 
  -3   6  10      382.56      369.62     38.15 o 
  -2   6  10        0.42       26.62     19.09 o 
  -1   6  10       70.77       75.37     16.03 o 
   0   6  10      830.95      856.66     67.10 o 
   1   6  10     1146.74     1213.07    101.69 o 
   2   6  10      367.73      364.02     40.79 o 
   3   6  10      110.05      121.20     30.00 o 
   4   6  10      215.06      169.21     56.01 o 
   5   6  10      307.70      261.12     48.26 o 
   6   6  10      283.95      231.07     76.14 o 
  -7   7  10       26.09       99.67     48.05 o 
  -6   7  10        6.50       72.39     31.16 o 
  -5   7  10        9.50       26.26     29.16 o 
  -4   7  10       53.06       73.95     26.27 o 
  -3   7  10       12.39       50.25     21.69 o 
  -2   7  10       69.16       54.33     12.82 o 
  -1   7  10       34.77        0.00     22.09 o 
   0   7  10       28.24       47.88     23.80 o 
   1   7  10       27.90       64.10     34.57 o 
   2   7  10      101.37       81.61     29.67 o 
   3   7  10       21.35       20.76     32.70 o 
   4   7  10        3.40        0.00     17.60 o 
   5   7  10       23.34       65.61     43.86 o 
  -6   8  10       97.19       84.21     36.97 o 
  -5   8  10      341.94      323.44     71.21 o 
  -4   8  10      263.65      266.98     60.07 o 
  -3   8  10      415.98      427.74     74.68 o 
  -2   8  10       93.80       81.36     27.89 o 
  -1   8  10      207.63      136.95     43.51 o 
   0   8  10      409.33      459.43     52.94 o 
   1   8  10      411.94      302.90     43.00 o 
   2   8  10      178.01      153.52     47.97 o 
   3   8  10       59.97       36.86     35.56 o 
   4   8  10       83.09       54.99     27.20 o 
  -4   9  10      108.02       75.00     33.69 o 
  -3   9  10      317.97      299.59     77.30 o 
  -2   9  10      499.62      440.60     86.54 o 
  -1   9  10      151.40      146.97     26.39 o 
   0   9  10        5.92       48.85     24.72 o 
   1   9  10      107.51       68.39     27.45 o 
   2   9  10      313.07      339.25     74.12 o 
 -10   1  11      130.89      144.88     44.23 o 
  -9   1  11      332.81      326.15     53.38 o 
  -8   1  11      414.81      379.58     62.74 o 
  -7   1  11       41.43       34.16     21.69 o 
  -6   1  11       20.41        4.00     16.28 o 
  -5   1  11     1118.51     1166.54     65.86 o 
  -4   1  11     2973.66     3020.31    482.36 o 
  -3   1  11      473.95      407.07     45.25 o 
  -2   1  11      226.56      277.60     43.54 o 
  -1   1  11       85.51       69.54     24.56 o 
   0   1  11     1950.77     2068.50    159.38 o 
   1   1  11     3348.14     3535.19    175.14 o 
   2   1  11      309.79      365.94     67.50 o 
   3   1  11       31.52        8.25     48.92 o 
   4   1  11      722.22      907.87     84.93 o 
   5   1  11      505.75      677.68     78.48 o 
   6   1  11       48.27      107.93     47.13 o 
   7   1  11       31.43       14.77     55.70 o 
 -10   2  11      167.66      180.57     71.04 o 
  -9   2  11       21.67       58.73     36.74 o 
  -8   2  11       26.93       92.49     25.39 o 
  -7   2  11      211.46      272.62     45.86 o 
  -6   2  11     2167.37     2310.61    177.22 o 
  -5   2  11     1319.09     1451.34     68.57 o 
  -4   2  11      216.10      244.36     31.24 o 
  -3   2  11      604.91      670.12     74.20 o 
  -2   2  11     2557.38     2530.83    506.56 o 
  -1   2  11     1692.63     1746.02     78.65 o 
   0   2  11      683.86      599.89     71.45 o 
   1   2  11      106.44      175.96     62.98 o 
   2   2  11      403.82      400.85     62.35 o 
   3   2  11      866.81     1028.59     98.12 o 
   4   2  11      269.59      216.51     44.24 o 
   5   2  11      125.23      128.63     42.29 o 
   6   2  11       28.91      110.90     47.16 o 
   7   2  11      204.38      204.04     52.55 o 
  -9   3  11        0.88        6.19     32.12 o 
  -8   3  11        0.39        0.00     23.90 o 
  -7   3  11        1.48       34.48     26.79 o 
  -6   3  11       16.27       46.46     22.30 o 
  -5   3  11      116.25      113.07     29.96 o 
  -4   3  11      150.19      147.82     24.04 o 
  -3   3  11      108.71      115.80     20.38 o 
  -2   3  11      156.07      153.10     23.19 o 
  -1   3  11      180.88      176.72     24.58 o 
   0   3  11      208.62      170.61     27.87 o 
   1   3  11       66.80       92.51     38.39 o 
   2   3  11      652.58      708.50     72.77 o 
   3   3  11        1.97       54.45     33.31 o 
   4   3  11       98.71       92.26     38.17 o 
   5   3  11        4.94        0.00     36.53 o 
   6   3  11       40.16       24.97     33.93 o 
   7   3  11        4.14       84.27     68.76 o 
  -9   4  11       87.87      113.48     43.65 o 
  -8   4  11       55.13       65.52     28.13 o 
  -7   4  11     1067.45     1096.40     99.46 o 
  -6   4  11      909.45      900.39     83.46 o 
  -5   4  11       64.60      103.21     24.67 o 
  -4   4  11       26.78       12.39     21.65 o 
  -3   4  11      834.22      855.40     68.33 o 
  -2   4  11     1845.13     2051.13    100.48 o 
  -1   4  11     1931.57     2127.49     94.40 o 
   0   4  11       11.68        3.42     26.70 o 
   1   4  11       17.46       36.08     18.83 o 
   2   4  11      404.19      431.69     42.11 o 
   3   4  11     1198.28     1287.51    135.23 o 
   4   4  11      684.12      803.51    121.48 o 
   5   4  11      130.85      223.84    123.61 o 
   6   4  11       53.00        5.65     44.65 o 
  -8   5  11      312.93      235.12     59.40 o 
  -7   5  11      116.00      151.85     47.60 o 
  -6   5  11       93.86       53.82     37.84 o 
  -5   5  11      345.36      394.61     53.14 o 
  -4   5  11      458.49      435.93     35.17 o 
  -3   5  11      157.79      142.22     31.28 o 
  -2   5  11       19.70       15.90     13.47 o 
  -1   5  11      204.62      204.52     35.28 o 
   0   5  11      185.16      148.45     28.97 o 
   1   5  11      550.94      644.09     81.64 o 
   2   5  11      389.16      465.79     75.91 o 
   3   5  11       11.55       31.63     28.05 o 
   4   5  11      214.68      310.67     80.72 o 
   5   5  11      571.64      597.04     86.77 o 
   6   5  11      148.76       88.76     43.40 o 
  -8   6  11        8.87       46.99     32.28 o 
  -7   6  11       10.39       39.69     30.97 o 
  -6   6  11       73.17       67.12     52.94 o 
  -5   6  11      395.41      430.95     53.43 o 
  -4   6  11      117.07      135.30     30.41 o 
  -3   6  11        0.36       17.53     15.19 o 
  -2   6  11        6.03       37.55     13.73 o 
  -1   6  11      404.37      386.94     57.65 o 
   0   6  11      152.28      161.57     32.64 o 
   1   6  11       51.66       40.78     15.46 o 
   2   6  11       23.35       22.45      9.45 o 
   3   6  11        6.01        4.16     25.14 o 
   4   6  11       75.24      125.33     39.94 o 
   5   6  11        0.09       63.84     40.85 o 
  -7   7  11      129.73      210.01    101.57 o 
  -6   7  11       18.70       62.49     22.97 o 
  -5   7  11      277.15      254.29     83.78 o 
  -4   7  11     1169.02     1087.02    146.88 o 
  -3   7  11     1460.26     1643.92    151.85 o 
  -2   7  11      168.64      110.20     28.48 o 
  -1   7  11      319.55      325.34     40.21 o 
   0   7  11      699.76      753.20     82.00 o 
   1   7  11      780.92      833.49     94.36 o 
   2   7  11      378.88      472.39     61.90 o 
   3   7  11        1.09       58.87     24.31 o 
   4   7  11       12.92        0.00     30.06 o 
  -5   8  11        2.08       13.19     40.59 o 
  -4   8  11       22.12       40.19     47.95 o 
  -3   8  11        8.75       72.88     30.03 o 
  -2   8  11      229.91      220.65     42.77 o 
  -1   8  11      114.32      128.62     32.05 o 
   0   8  11       42.76       37.49     20.33 o 
   1   8  11       83.44       75.50     21.81 o 
   2   8  11      246.28      255.45     64.98 o 
   3   8  11      131.45      126.57     54.68 o 
  -2   9  11        2.74       36.08     31.63 o 
  -1   9  11        9.80       32.95     34.69 o 
   0   9  11        0.50       61.76     34.13 o 
  -9   0  12      323.22      266.03    158.94 o 
  -8   0  12      360.09      328.15     72.87 o 
  -7   0  12       90.70       48.86     59.28 o 
  -6   0  12      340.51      327.03     57.41 o 
  -5   0  12       14.52       12.11     54.72 o 
  -4   0  12     1041.77      944.48     98.97 o 
  -3   0  12     1834.61     1669.82    113.80 o 
  -2   0  12      418.56      376.25     83.65 o 
  -1   0  12       22.01       34.40     19.78 o 
   0   0  12     1117.65     1363.30    279.64 o 
   1   0  12      365.72      417.72     86.04 o 
   2   0  12      268.33      290.92     87.85 o 
   3   0  12      364.49      298.80    135.55 o 
   4   0  12       32.73      105.13     74.50 o 
   5   0  12      385.53      324.97    133.34 o 
   6   0  12      400.87      526.26    167.09 o 
   7   0  12       63.91       76.05     98.98 o 
  -9   1  12       48.34       59.55     29.81 o 
  -8   1  12       11.74       64.27     24.19 o 
  -7   1  12      352.22      400.61     52.57 o 
  -6   1  12     1166.95     1338.43    138.84 o 
  -5   1  12       63.64       88.23     22.57 o 
  -4   1  12       19.80       56.39     19.27 o 
  -3   1  12      227.29      236.41     29.86 o 
  -2   1  12      109.33      112.55     27.63 o 
  -1   1  12      284.79      253.37     40.19 o 
   0   1  12       13.93        0.00     29.25 o 
   1   1  12      117.23       88.66     35.09 o 
   2   1  12      162.90      165.61     51.31 o 
   3   1  12       66.21      134.05     46.82 o 
   4   1  12      122.92       89.51     36.44 o 
   5   1  12       14.54       34.25     38.73 o 
   6   1  12        3.28        0.00     40.22 o 
   7   1  12       62.15       31.59     40.30 o 
  -9   2  12      113.00      128.01     56.70 o 
  -8   2  12       31.63       10.84     46.20 o 
  -7   2  12       25.98       21.13     45.79 o 
  -6   2  12      342.00      356.19     67.29 o 
  -5   2  12       15.35        0.00     33.93 o 
  -4   2  12      394.95      429.54     46.36 o 
  -3   2  12     1684.24     1702.66     82.37 o 
  -2   2  12      197.35      258.66     40.32 o 
  -1   2  12       24.38       38.53     30.82 o 
   0   2  12      398.05      435.51     83.72 o 
   1   2  12      269.21      250.63     45.47 o 
   2   2  12      400.96      320.20     83.01 o 
   3   2  12      133.90      120.51     42.55 o 
   4   2  12      185.23      228.50     57.06 o 
   5   2  12       54.92       49.78     48.23 o 
   6   2  12       78.46      150.10     72.02 o 
   7   2  12       22.60      107.74     40.32 o 
  -9   3  12      198.77      228.47     59.30 o 
  -8   3  12        4.44       84.85     29.36 o 
  -7   3  12      593.32      828.41     87.83 o 
  -6   3  12      979.36     1009.93     99.18 o 
  -5   3  12      516.50      495.66     42.21 o 
  -4   3  12      151.81      195.51     36.48 o 
  -3   3  12       86.42       53.72     15.03 o 
  -2   3  12     1198.16     1335.75     66.02 o 
  -1   3  12     3388.89     3563.24    198.99 o 
   0   3  12     1339.12     1289.76    106.88 o 
   1   3  12      180.24      148.89     60.92 o 
   2   3  12     1003.58     1176.86    107.31 o 
   3   3  12     1520.35     1910.10    209.70 o 
   4   3  12      669.62      713.34     80.60 o 
   5   3  12      293.21      368.87     64.07 o 
   6   3  12        0.27       54.63     50.01 o 
  -8   4  12      208.96      123.83     64.02 o 
  -7   4  12        7.72       41.09     34.71 o 
  -6   4  12        4.58        4.52     22.50 o 
  -5   4  12       16.18        0.00     14.62 o 
  -4   4  12      389.03      353.17     31.80 o 
  -3   4  12      248.99      263.26     30.29 o 
  -2   4  12      146.26      131.12     34.30 o 
  -1   4  12       37.82       32.88     27.89 o 
   0   4  12      304.99      379.75     64.58 o 
   1   4  12     1137.18     1217.57     97.01 o 
   2   4  12        9.93       78.83     35.90 o 
   3   4  12        0.08       38.01     29.39 o 
   4   4  12        3.24        1.52     32.13 o 
   5   4  12       44.43       21.33     38.42 o 
   6   4  12       41.33       37.04     36.66 o 
  -8   5  12        1.11       18.64     27.28 o 
  -7   5  12      145.61      108.88     55.94 o 
  -6   5  12      337.31      283.20     66.63 o 
  -5   5  12      614.14      590.95     93.71 o 
  -4   5  12       70.09       89.93     57.26 o 
  -3   5  12       15.69        2.54     21.08 o 
  -2   5  12       56.91       56.06     18.49 o 
  -1   5  12      813.48      856.94     77.16 o 
   0   5  12     1346.56     1298.83    133.81 o 
   1   5  12      159.99      138.33     35.66 o 
   2   5  12      327.50      280.25     53.50 o 
   3   5  12      413.60      368.84     69.04 o 
   4   5  12      307.64      233.54     53.29 o 
   5   5  12       31.64      117.17     52.45 o 
  -7   6  12      352.03      263.54     66.25 o 
  -6   6  12        8.86       40.40     49.76 o 
  -5   6  12      417.30      474.99     68.02 o 
  -4   6  12     1153.51     1188.95    110.70 o 
  -3   6  12     1061.44     1091.06     96.55 o 
  -2   6  12      196.97      265.05     42.01 o 
  -1   6  12       52.76       57.48     14.61 o 
   0   6  12      297.42      321.51     42.00 o 
   1   6  12     1128.74     1144.12    108.63 o 
   2   6  12      706.90      667.93     80.89 o 
   3   6  12      247.21      111.39     53.45 o 
   4   6  12       30.46       80.28     33.63 o 
  -6   7  12        0.36       32.50     24.11 o 
  -5   7  12        6.97        0.00     21.89 o 
  -4   7  12        9.82        1.26     24.51 o 
  -3   7  12      179.31      107.64     35.84 o 
  -2   7  12      129.67      150.68     36.40 o 
  -1   7  12       22.77       48.28     18.57 o 
   0   7  12       16.13       30.28     19.87 o 
   1   7  12       10.44       12.67     16.43 o 
   2   7  12       32.50        5.14     27.34 o 
   3   7  12        9.08        6.34     31.39 o 
  -4   8  12      260.56      328.02     81.43 o 
  -3   8  12      297.59      339.16     76.44 o 
  -2   8  12       78.00      127.68     26.10 o 
  -1   8  12       23.81       61.90     29.89 o 
   0   8  12       33.17       45.38     22.92 o 
   1   8  12      104.19       57.67     38.31 o 
   2   8  12      202.46       96.23     70.10 o 
  -9   1  13       89.73       75.61     32.15 o 
  -8   1  13      114.19       95.19     62.31 o 
  -7   1  13      910.12      908.99     87.95 o 
  -6   1  13      727.71      711.98     59.64 o 
  -5   1  13        0.56       39.19     15.47 o 
  -4   1  13      947.95      880.66     70.52 o 
  -3   1  13     1310.50     1368.76    105.85 o 
  -2   1  13      356.25      332.17     28.66 o 
  -1   1  13       96.91      140.13     41.12 o 
   0   1  13      318.85      359.76     64.96 o 
   1   1  13       98.52       75.94     42.97 o 
   2   1  13      518.77      705.27     91.43 o 
   3   1  13      202.68      315.27     54.27 o 
   4   1  13       41.63        0.00     73.95 o 
   5   1  13      104.69       55.62     45.09 o 
   6   1  13      242.06      234.57     57.94 o 
  -9   2  13      241.18      250.21     62.12 o 
  -8   2  13       21.13       40.89     43.02 o 
  -7   2  13      275.11      371.27    125.65 o 
  -6   2  13      734.84      800.96     82.18 o 
  -5   2  13      675.56      779.31    125.54 o 
  -4   2  13      208.35      261.00     39.83 o 
  -3   2  13       55.81       48.04     27.05 o 
  -2   2  13      706.05      773.26    285.51 o 
  -1   2  13      708.85      653.00     72.65 o 
   0   2  13     1016.82      963.71     98.03 o 
   1   2  13      875.48      867.19     83.78 o 
   2   2  13      228.80      214.03     51.50 o 
   3   2  13      912.49      992.50     99.11 o 
   4   2  13      385.30      414.01    112.64 o 
   5   2  13       25.24       44.43     51.70 o 
   6   2  13       50.52        0.00     61.17 o 
  -8   3  13       23.09        0.00     26.51 o 
  -7   3  13       26.88       77.08     40.72 o 
  -6   3  13       20.86       31.89     32.78 o 
  -5   3  13       81.99       69.48     19.59 o 
  -4   3  13      114.10       77.30     20.79 o 
  -3   3  13        8.76        9.26     14.91 o 
  -2   3  13      172.31      193.60     37.32 o 
  -1   3  13        3.88        6.51     20.89 o 
   0   3  13       20.66        0.00     84.83 o 
   1   3  13       60.10       64.11     62.28 o 
   2   3  13       51.62       91.92     30.40 o 
   3   3  13       56.12       76.06     35.31 o 
   4   3  13       90.04      159.81     53.70 o 
   5   3  13       46.42       34.06     39.95 o 
   6   3  13        0.10      123.80     44.58 o 
  -8   4  13       30.61       60.31     30.19 o 
  -7   4  13      140.57      106.89     33.30 o 
  -6   4  13      606.87      580.19     82.83 o 
  -5   4  13      624.50      582.41     59.22 o 
  -4   4  13      110.90      125.33     24.52 o 
  -3   4  13       81.89       78.15     19.71 o 
  -2   4  13       96.61       97.85     23.16 o 
  -1   4  13     1671.75     1982.85    118.04 o 
   0   4  13     1028.23     1040.11     93.23 o 
   1   4  13      121.40      117.09     40.93 o 
   2   4  13       11.19       67.02     69.68 o 
   3   4  13      150.62      276.23     62.53 o 
   4   4  13      541.88      523.23     77.52 o 
   5   4  13      238.19      307.69     74.89 o 
  -7   5  13       39.09       82.37     39.62 o 
  -6   5  13        7.45        0.00     20.33 o 
  -5   5  13       98.60       71.41     25.43 o 
  -4   5  13      722.73      715.96     66.13 o 
  -3   5  13     1108.83     1061.39     94.25 o 
  -2   5  13      193.84      240.80     49.49 o 
  -1   5  13       43.69       40.67     17.52 o 
   0   5  13       91.29       60.51     16.19 o 
   1   5  13      707.17      688.31     83.34 o 
   2   5  13      451.64      394.38     63.10 o 
   3   5  13      449.10      498.80     73.23 o 
   4   5  13        6.05       58.70     37.84 o 
  -6   6  13       36.27       29.63     30.70 o 
  -5   6  13       60.00       26.29     27.07 o 
  -4   6  13       52.93       23.10     27.10 o 
  -3   6  13        2.22       21.76     14.02 o 
  -2   6  13       53.44       16.96     32.45 o 
  -1   6  13       60.97       37.49     24.07 o 
   0   6  13      178.96      123.70     44.90 o 
   1   6  13        0.80       72.67     36.12 o 
   2   6  13        1.47       32.92     26.79 o 
   3   6  13        6.29       26.43     30.52 o 
   4   6  13        6.20       24.52     27.40 o 
  -5   7  13        5.99       44.08     29.81 o 
  -4   7  13      183.27      123.16     26.27 o 
  -3   7  13      493.45      398.95     82.35 o 
  -2   7  13      193.23      181.36     38.88 o 
  -1   7  13        1.31        0.00     20.13 o 
   0   7  13       14.14        6.70     31.88 o 
   1   7  13      319.17      266.20     63.12 o 
   2   7  13      355.95      312.62    145.36 o 
  -3   8  13        0.69       56.93     25.05 o 
  -2   8  13       79.65       77.99     28.43 o 
  -1   8  13      239.99      149.40     55.05 o 
   0   8  13       91.33      104.84     32.73 o 
  -9   0  14        1.23       20.16     42.67 o 
  -8   0  14      187.03      116.24     65.42 o 
  -7   0  14     1153.45     1164.62    211.81 o 
  -6   0  14      512.90      519.84    108.11 o 
  -5   0  14      500.01      466.57     61.01 o 
  -4   0  14      191.89      213.20     56.93 o 
  -3   0  14      799.54     1065.71    139.29 o 
  -2   0  14     1318.25     1529.33    187.05 o 
  -1   0  14      418.07      426.53    120.68 o 
   0   0  14       97.04       39.31     34.87 o 
   1   0  14        4.39       24.07     36.79 o 
   2   0  14     1094.52     1651.63    282.29 o 
   3   0  14      755.03      776.07    180.08 o 
   4   0  14      385.47      423.66    225.82 o 
   5   0  14      217.10      194.88    186.33 o 
  -8   1  14        0.38        0.00     22.43 o 
  -7   1  14       16.33        8.36     29.20 o 
  -6   1  14        0.89       23.35     19.05 o 
  -5   1  14        3.54       22.64     21.29 o 
  -4   1  14        2.24       29.36     19.66 o 
  -3   1  14      327.78      294.03     36.28 o 
  -2   1  14        2.55       47.22     49.88 o 
  -1   1  14      282.51      280.92     52.28 o 
   0   1  14      913.97      843.79    101.80 o 
   1   1  14       21.60       38.07     31.42 o 
   2   1  14       54.35        0.00     75.26 o 
   3   1  14      104.85      173.47     69.92 o 
   4   1  14      174.53      116.49     38.42 o 
   5   1  14      113.42       99.28     70.23 o 
  -8   2  14       82.10       56.11     44.62 o 
  -7   2  14      465.62      483.34     63.81 o 
  -6   2  14      313.83      284.76     76.86 o 
  -5   2  14      103.21       80.98     19.69 o 
  -4   2  14      379.54      373.24     82.78 o 
  -3   2  14     1373.84     1398.75    168.83 o 
  -2   2  14      338.46      338.18     36.80 o 
  -1   2  14        5.82       36.44     27.35 o 
   0   2  14       73.61       44.89     46.10 o 
   1   2  14       41.59      133.23     37.92 o 
   2   2  14      467.90      549.78    115.95 o 
   3   2  14      206.33      257.20     83.77 o 
   4   2  14       69.00      121.90     42.85 o 
   5   2  14        0.12       41.50     30.72 o 
  -8   3  14      169.14      158.47     33.73 o 
  -7   3  14       41.62      129.64     42.48 o 
  -6   3  14      721.10      816.11     97.47 o 
  -5   3  14      986.76     1047.37     91.70 o 
  -4   3  14     1059.43     1239.20     78.36 o 
  -3   3  14      573.54      507.10     46.11 o 
  -2   3  14      231.33      280.35     53.92 o 
  -1   3  14     1455.68     1539.31    169.17 o 
   0   3  14     1586.25     1990.07    200.85 o 
   1   3  14      321.83      335.44     67.04 o 
   2   3  14        3.56        0.00     28.14 o 
   3   3  14      205.24      198.69     50.67 o 
   4   3  14       96.28      104.46     38.76 o 
   5   3  14      122.49      172.73     64.80 o 
  -7   4  14       43.54       45.33     23.03 o 
  -6   4  14        4.24       34.05     19.07 o 
  -5   4  14       29.97        6.57     40.87 o 
  -4   4  14      239.87      151.52     36.79 o 
  -3   4  14      134.55      138.51     28.93 o 
  -2   4  14       10.40       32.08     15.69 o 
  -1   4  14       12.43       36.89     20.46 o 
   0   4  14      179.20      214.11     50.54 o 
   1   4  14      111.35       86.11     30.11 o 
   2   4  14        4.76       16.55     36.05 o 
   3   4  14       35.89       14.56     32.33 o 
   4   4  14       64.06      110.09     50.18 o 
  -7   5  14       27.46       66.29     33.25 o 
  -6   5  14      136.23       72.49     38.88 o 
  -5   5  14      216.53      256.38     43.06 o 
  -4   5  14      269.67      286.28     40.80 o 
  -3   5  14       40.61       38.37     23.66 o 
  -2   5  14       37.85       27.58     11.99 o 
  -1   5  14      331.99      289.94     49.37 o 
   0   5  14      657.92      755.14    129.39 o 
   1   5  14      243.13      262.90     51.74 o 
   2   5  14        2.84       97.65     37.12 o 
   3   5  14      192.08      130.13     34.97 o 
   4   5  14       95.25      185.86     60.29 o 
  -6   6  14      203.37      167.40     50.73 o 
  -5   6  14        0.31       49.17     22.87 o 
  -4   6  14      315.46      283.71     52.45 o 
  -3   6  14      512.99      509.74     82.26 o 
  -2   6  14      346.84      333.69     48.30 o 
  -1   6  14      235.57      242.76     63.80 o 
   0   6  14       14.07       50.06     40.34 o 
   1   6  14      411.66      287.07    136.06 o 
   2   6  14      324.62      292.18     70.06 o 
  -4   7  14        2.99       35.30     63.23 o 
  -3   7  14        0.18        5.87     35.20 o 
  -2   7  14        4.69        0.00     17.37 o 
  -1   7  14       15.50       94.16     39.64 o 
   0   7  14        2.35       17.35     38.14 o 
   1   7  14       38.10       49.04     39.16 o 
  -8   1  15      270.11      261.26     67.38 o 
  -7   1  15      517.61      499.52     82.98 o 
  -6   1  15      286.59      313.95     40.89 o 
  -5   1  15      274.41      214.41     40.73 o 
  -4   1  15       42.39       43.36     39.66 o 
  -3   1  15      505.83      528.98     65.53 o 
  -2   1  15      824.33      894.14    100.45 o 
  -1   1  15      556.35      636.17     72.98 o 
   0   1  15      550.45      635.02     75.61 o 
   1   1  15      190.02      209.97     44.67 o 
   2   1  15      512.48      527.31     75.29 o 
   3   1  15      591.57      741.72    107.64 o 
   4   1  15      325.82      336.45     73.39 o 
   5   1  15        0.07       32.82     58.31 o 
  -8   2  15      144.88      134.03     43.86 o 
  -7   2  15      156.94       82.25     27.00 o 
  -6   2  15      140.99       81.31     33.86 o 
  -5   2  15      501.01      594.19     66.62 o 
  -4   2  15      518.06      544.15     64.68 o 
  -3   2  15      184.64      196.05     43.88 o 
  -2   2  15       72.69      132.08     83.66 o 
  -1   2  15      550.65      561.49     81.62 o 
   0   2  15      371.79      393.43     56.05 o 
   1   2  15      129.43       95.64     36.83 o 
   2   2  15       95.76      143.80     60.76 o 
   3   2  15      141.62      131.52     84.34 o 
   4   2  15      129.32      113.84     85.20 o 
  -7   3  15       66.93      150.32     41.00 o 
  -6   3  15      103.75      116.53     37.92 o 
  -5   3  15       36.49       31.17     36.44 o 
  -4   3  15      232.66      230.17     37.75 o 
  -3   3  15       73.91       74.17     29.69 o 
  -2   3  15      221.28      190.30     48.79 o 
  -1   3  15      253.49      291.45     62.68 o 
   0   3  15       92.05       28.90     30.50 o 
   1   3  15        5.16       37.69     32.54 o 
   2   3  15       47.19       58.45     42.58 o 
   3   3  15       41.79       62.70     91.11 o 
   4   3  15       64.51      146.70     52.46 o 
  -7   4  15        8.61       46.01     22.96 o 
  -6   4  15       68.37       79.59     33.28 o 
  -5   4  15      347.44      274.95     44.39 o 
  -4   4  15      848.13      717.60     82.64 o 
  -3   4  15      375.64      342.02     53.87 o 
  -2   4  15      158.30      112.19     35.75 o 
  -1   4  15      133.89      123.64     43.08 o 
   0   4  15      969.34      915.19    145.02 o 
   1   4  15      950.66      972.37    134.81 o 
   2   4  15      172.90      181.78     56.70 o 
   3   4  15        5.40       77.56     71.99 o 
  -6   5  15      302.42      320.90     73.36 o 
  -5   5  15       96.13      115.51     36.21 o 
  -4   5  15        3.34       62.80     35.21 o 
  -3   5  15       56.37       56.24     19.34 o 
  -2   5  15      180.29      143.87     43.62 o 
  -1   5  15      348.67      344.49     68.37 o 
   0   5  15       50.72       73.78     46.15 o 
   1   5  15       47.78       45.64     38.86 o 
   2   5  15       85.15       91.40     33.78 o 
  -4   6  15       29.80       48.58     33.36 o 
  -3   6  15        0.34        0.00     26.15 o 
  -2   6  15       12.85       36.45     19.11 o 
  -1   6  15        0.09       41.52     20.41 o 
   0   6  15       24.01       36.55     72.29 o 
   1   6  15        0.37        0.00     34.04 o 
  -7   0  16      110.97      133.97     48.72 o 
  -6   0  16      181.03      134.01     57.69 o 
  -5   0  16      367.73      391.02     65.16 o 
  -4   0  16       11.13      123.26     60.65 o 
  -3   0  16      273.83      251.15    100.39 o 
  -2   0  16      582.09      563.27     94.34 o 
  -1   0  16     2257.57     2136.22    509.87 o 
   0   0  16      729.84      734.45    166.75 o 
   1   0  16      403.93      431.73    101.57 o 
   2   0  16      536.21      693.02    139.29 o 
   3   0  16      785.27      859.49    281.44 o 
   4   0  16      565.70      870.87    328.91 o 
  -7   1  16       11.89        5.69     26.55 o 
  -6   1  16       58.10       17.59     21.08 o 
  -5   1  16      128.04      119.82     30.61 o 
  -4   1  16       76.58       64.06     41.21 o 
  -3   1  16      188.97      240.18     59.23 o 
  -2   1  16       76.71       70.60     27.67 o 
  -1   1  16       12.17       23.51     29.00 o 
   0   1  16       86.26       72.74     33.25 o 
   1   1  16      331.44      384.26     65.44 o 
   2   1  16      224.08      199.33     57.16 o 
   3   1  16       13.01       80.97     32.82 o 
   4   1  16       42.32       73.82     62.12 o 
  -7   2  16      223.49      241.65     56.08 o 
  -6   2  16      376.90      337.72     67.81 o 
  -5   2  16      314.05      310.02     40.43 o 
  -4   2  16       84.74       43.44     22.17 o 
  -3   2  16      249.74      146.23     59.68 o 
  -2   2  16      339.12      542.25     77.76 o 
  -1   2  16      156.06      188.37     53.90 o 
   0   2  16      145.90      223.04     52.15 o 
   1   2  16        0.91       69.05     69.96 o 
   2   2  16        4.63       74.04     54.89 o 
   3   2  16       72.37       13.01     37.35 o 
  -6   3  16        9.26       53.26     24.19 o 
  -5   3  16      411.34      346.58    105.07 o 
  -4   3  16      740.72      656.32     94.54 o 
  -3   3  16      316.31      321.96     59.07 o 
  -2   3  16        8.36       76.96     32.12 o 
  -1   3  16      322.66      351.53     70.11 o 
   0   3  16      171.64      140.27     70.75 o 
   1   3  16      255.27      268.43     67.65 o 
   2   3  16      113.39      120.33     49.92 o 
   3   3  16       13.04        8.89     36.07 o 
  -6   4  16       59.51       62.99     35.73 o 
  -5   4  16       54.96       89.67     31.03 o 
  -4   4  16       21.10       40.82     33.47 o 
  -3   4  16       21.41        0.00     29.85 o 
  -2   4  16      139.86      142.21     39.60 o 
  -1   4  16       93.18       88.10     29.94 o 
   0   4  16       13.52       58.05     72.26 o 
   1   4  16       40.54       75.14     31.01 o 
   2   4  16        2.88        0.00     38.85 o 
  -4   5  16      228.71      176.20     57.20 o 
  -3   5  16       24.44       71.19     22.93 o 
  -2   5  16       43.09       83.04     31.88 o 
  -1   5  16        9.85        0.00     38.10 o 
   0   5  16       99.01       14.90     33.13 o 
   1   5  16      120.15      104.71     44.12 o 
  -6   1  17      284.11      254.83     77.01 o 
  -5   1  17      593.92      554.51    119.24 o 
  -4   1  17      276.13      212.12     55.62 o 
  -3   1  17       87.32      109.40     34.82 o 
  -2   1  17      605.08      609.91     91.98 o 
  -1   1  17     1232.66     1282.21    238.98 o 
   0   1  17       93.66      146.53     50.51 o 
   1   1  17        0.38       66.34     66.43 o 
   2   1  17       39.44      127.20     39.08 o 
  -6   2  17        0.30        0.00     39.57 o 
  -5   2  17      293.19      186.75     42.23 o 
  -4   2  17      214.66      145.70     44.51 o 
  -3   2  17      240.00      251.59     70.90 o 
  -2   2  17       96.00       90.82     39.45 o 
  -1   2  17       19.13       21.60     39.89 o 
   0   2  17       53.56       59.24     34.10 o 
   1   2  17      527.77      497.25    129.94 o 
   2   2  17      403.81      356.66    132.44 o 
  -5   3  17        3.41        0.00     40.76 o 
  -4   3  17       13.54       44.39     44.85 o 
  -3   3  17        6.03        0.00     34.90 o 
  -2   3  17       14.66        7.54     52.07 o 
  -1   3  17      182.61      180.39     48.77 o 
   0   3  17       43.01       60.68     48.47 o 
   1   3  17       28.59       65.18     48.97 o 
  -4   4  17      191.70      145.66     57.82 o 
  -3   4  17      173.83      158.85     42.94 o 
  -2   4  17      259.00      217.97     59.28 o 
  -1   4  17       23.92       41.23     42.25 o 
   0   4  17       62.43       66.09     37.61 o 
  -5   0  18      978.02      624.60    234.45 o 
  -4   0  18      443.53      516.26    159.30 o 
  -3   0  18        6.92       49.85     71.85 o 
  -2   0  18      365.17      389.26    120.66 o 
  -1   0  18      702.23      666.31    264.43 o 
   0   0  18      416.36      439.21    143.71 o 
   1   0  18      184.70      223.17     90.50 o 
  -5   1  18       26.27       10.28     26.78 o 
  -4   1  18       29.34       23.68     28.63 o 
  -3   1  18      127.01       85.72     33.16 o 
  -2   1  18      157.01      239.75     59.39 o 
  -1   1  18       28.05        0.00     40.48 o 
   0   1  18      108.86       64.54     69.75 o 
   1   1  18      117.73       78.96     38.27 o 
  -4   2  18       23.80       24.00     21.73 o 
  -3   2  18        7.42        0.00     27.08 o 
  -2   2  18       59.56      120.16     32.54 o 
  -1   2  18      195.92      211.52     60.94 o 
   0   2  18       11.55       53.74     30.61 o 
  -3   3  18      275.78      250.35     66.04 o 
  -2   3  18      387.19      391.08     96.67 o 
  -1   3  18      101.99      103.70     45.93 o 
                                                 
